# Supplementary material for: Across-Experiment Transcriptomics of Sheep Rumen Identifies Expression of Lipid/Oxo-Acid Metabolism and Muscle Cell Junction Genes Associated With Variation in Methane-Related Phenotypes
Source: Front Genet. 2018 Aug 20;9:330. doi: 10.3389/fgene.2018.00330 (PMC6109778; doi:10.3389/fgene.2018.00330)
Supplement: TABLE S1 — Difference of CH4 parameters between AUS and NZ experiments. [file Table_1.XLSX]

## Sheet: Table S1_CH4 parameters
locale	CH4.production mean	se	CH4.yield mean	se	DMI mean	se	Acetate mean	se	Butyrate mean	se	Propionate mean	se	live weight	se
AUS	24.0328	0.568289	19.317	0.257971	1.18124	0.0366421	60.9747	0.931197	18.9865	0.400393	7.62984	0.223599	63.5968	0.951909
NZ	16.7322	0.913397	21.123	0.41463	0.800541	0.0588939	36.3664	1.49669	4.62716	0.643542	8.93398	0.359384	45.2833	1.52998
p of difference	1.518e-09		0.0003864		4.212e-07		< 2.2e-16		< 2.2e-16		0.00279		< 2.2e-16
Foot notes:
units:
CH4.production: g/day
CH4.yield: g/dry matter intake
DMI, dry matter intake: kg/d
Acetate, Butyrate and Propionate: mM
