# Supplementary material for: Across-Experiment Transcriptomics of Sheep Rumen Identifies Expression of Lipid/Oxo-Acid Metabolism and Muscle Cell Junction Genes Associated With Variation in Methane-Related Phenotypes
Source: Front Genet. 2018 Aug 20;9:330. doi: 10.3389/fgene.2018.00330 (PMC6109778; doi:10.3389/fgene.2018.00330)
Supplement: TABLE S2 — Correlation coefficients (r) between CH4 and rumen parameters within AUS and NZ experiments. [file Table_2.XLSX]

## Sheet: Table S2_Corr_CH4 parameters
	AUS								NZ
	correlation coefficient r	CH4.prod	CH4.yield	DMI	Acetate	Butyrate	Propionate		correlation coefficient r	CH4.prod	CH4.yield	DMI.	Acetate	Butyrate	Propionate
	CH4.prod	1	NA	NA	NA	NA	NA		CH4.prod	1	NA	NA	NA	NA	NA
	CH4.yield	0.121873	1	NA	NA	NA	NA		CH4.yield	0.0345314	1	NA	NA	NA	NA
	DMI	0.771158	-0.334671	1	NA	NA	NA		DMI	0.928143	-0.335133	1	NA	NA	NA
	Acetate	-0.186436	-0.0605391	-0.0266799	1	NA	NA		Acetate	0.702235	0.00907511	0.65643	1	NA	NA
	Butyrate	-0.178	0.0439227	-0.088463	0.679313	1	NA		Butyrate	0.678924	0.207009	0.566393	0.929709	1	NA
	Propionate	-0.044554	0.0363729	0.0897278	0.656543	0.63075	1		Propionate	0.702845	0.14844	0.611469	0.955465	0.924051	1
	correlation significance p	CH4.prod	CH4.yield	DMI.	Acetate	Butyrate	Propionate		correlation significance p	CH4.prod	CH4.yield	DMI	Acetate	Butyrate	Propionate
	CH4.prod	1	NA	NA	NA	NA	NA		CH4.prod	1	NA	NA	NA	NA	NA
	CH4.yield	0.345362	1	NA	NA	NA	NA		CH4.yield	0.872735	1	NA	NA	NA	NA
	DMI	2.25375e-13	0.00784388	1	NA	NA	NA		DMI.	6.50092e-11	0.10941	1	NA	NA	NA
	Acetate	0.146815	0.640204	0.836916	1	NA	NA		Acetate	0.000130641	0.96643	0.000494574	1	NA	NA
	Butyrate	0.166317	0.73463	0.494149	1.28102e-09	1	NA		Butyrate	0.00026473	0.331767	0.00390914	5.13991e-11	1	NA
	Propionate	0.730959	0.778968	0.487971	6.87441e-09	3.9119e-08	1		Propionate	0.000128137	0.488789	0.00149976	3.83027e-13	1.17262e-10	1
	Foot notes:
	units:
	CH4.prod: g/day
	CH4.yield: g/dry matter intake
	DMI, dry matter intake: kg/d
	Acetate, Butyrate and Propionate: mM
