# Supplementary material for: Across-Experiment Transcriptomics of Sheep Rumen Identifies Expression of Lipid/Oxo-Acid Metabolism and Muscle Cell Junction Genes Associated With Variation in Methane-Related Phenotypes
Source: Front Genet. 2018 Aug 20;9:330. doi: 10.3389/fgene.2018.00330 (PMC6109778; doi:10.3389/fgene.2018.00330)
Supplement: TABLE S3 — Overlapped genes between AUS and NZ network. [file Table_3.XLSX]

## Sheet:  Table S3_AUS-NZ-overlap_gene
ID	gene.symbol	network.cluster and annotaton	involved.pathway
ENSOARG00000014562	MKI67	cell cycle	Cell cycle
ENSOARG00000004016	NCAPG	cell cycle	Cell cycle
ENSOARG00000005211	FANCD2	cell cycle	Cell cycle
ENSOARG00000007151	TTK	cell cycle	Cell cycle
ENSOARG00000007399	SMC2	cell cycle	Cell cycle
ENSOARG00000009289	CKAP2	cell cycle	Cell cycle
ENSOARG00000009575	MIS18BP1	cell cycle	Cell cycle
ENSOARG00000011059	CENPE	cell cycle	Cell cycle
ENSOARG00000012267	PRC1	cell cycle	Cell cycle
ENSOARG00000014305	BUB1	cell cycle	Cell cycle
ENSOARG00000014321	TOP2A	cell cycle	Cell cycle
ENSOARG00000014713	ASPM	cell cycle	Cell cycle
ENSOARG00000015333	RRM2	cell cycle	Cell cycle
ENSOARG00000015491	KIF4A	cell cycle	Cell cycle
ENSOARG00000015873	KIF20A	cell cycle	Cell cycle
ENSOARG00000020126	BUB1B	cell cycle	Cell cycle
ENSOARG00000020348	NUSAP1	cell cycle	Cell cycle
ENSOARG00000021089	DLGAP5	cell cycle	Cell cycle
ENSOARG00000020247	CASC5	cell cycle	Cell cycle
ENSOARG00000017343	PLK1	cell cycle	Cell cycle
ENSOARG00000000647		cell cycle
ENSOARG00000000671		cell cycle
ENSOARG00000000885		cell cycle
ENSOARG00000018500		cell cycle
ENSOARG00000020040		cell cycle
ENSOARG00000020669	HIST2H2BF	cell cycle
ENSOARG00000000979		cell cycle
ENSOARG00000009236	HIST1H2AI	cell cycle
ENSOARG00000009247	HIST1H2AD	cell cycle
ENSOARG00000018233	H2B	cell cycle
ENSOARG00000020042	HIST1H2AG	cell cycle
ENSOARG00000020067	HIST1H2AL	cell cycle
ENSOARG00000000710		cell cycle
ENSOARG00000020055		cell cycle
ENSOARG00000020071	HIST1H4E	cell cycle
ENSOARG00000001377		cell cycle
ENSOARG00000020057		cell cycle
ENSOARG00000014126	HMMR	cell cycle
ENSOARG00000009196	HIST1H2AG-like	cell cycle
ENSOARG00000020059		cell cycle
ENSOARG00000009266	HIST1H4C	cell cycle
ENSOARG00000012567		cell cycle
ENSOARG00000020031		cell cycle
ENSOARG00000025191	SPRR2-like2	epithelial.differentiation	epithelial.differentiation
Addition41	SPRR2-like4	epithelial.differentiation	epithelial.differentiation
ENSOARG00000000900	GCNT3	epithelial.differentiation	epithelial.differentiation
ENSOARG00000014327	OTUB2	epithelial.differentiation	epithelial.differentiation
ENSOARG00000015857	METRNL	epithelial.differentiation	epithelial.differentiation
ENSOARG00000015862	SLC9A3	epithelial.differentiation	epithelial.differentiation
ENSOARG00000016081		epithelial.differentiation	epithelial.differentiation
ENSOARG00000016800	KRT78	epithelial.differentiation	epithelial.differentiation
ENSOARG00000018038	P4HB	epithelial.differentiation	epithelial.differentiation
ENSOARG00000019423	ENDOU	epithelial.differentiation	epithelial.differentiation
ENSOARG00000020393		epithelial.differentiation	epithelial.differentiation
ENSOARG00000025190	PRD-SPRRII	epithelial.differentiation	epithelial.differentiation
ENSOARG00000011272	PRDM1	epithelial.differentiation	epithelial.differentiation
Addition42	PRD-SPRRII-like1	epithelial.differentiation	epithelial.differentiation
ENSOARG00000000417	S100A9	epithelial.differentiation	epithelial.differentiation
ENSOARG00000000432	S100A12	epithelial.differentiation	epithelial.differentiation
ENSOARG00000000450	S100A8	epithelial.differentiation	epithelial.differentiation
ENSOARG00000007100	TGM3	epithelial.differentiation	epithelial.differentiation
ENSOARG00000008056	Tmprss11g	epithelial.differentiation	epithelial.differentiation
ENSOARG00000011881	SULT2B1	epithelial.differentiation	epithelial.differentiation
ENSOARG00000011955	SLC5A1	epithelial.differentiation	epithelial.differentiation
ENSOARG00000005627	GALNT1	epithelial.differentiation	epithelial.differentiation
ENSOARG00000005820	SLC35B1	epithelial.differentiation	epithelial.differentiation
ENSOARG00000010912	PDIA3	epithelial.differentiation	epithelial.differentiation
ENSOARG00000017829	ACLY	epithelial.differentiation	epithelial.differentiation
ENSOARG00000019146	TGM1	epithelial.differentiation	epithelial.differentiation
ENSOARG00000001308	PCDH1	epithelial.differentiation	epithelial.differentiation
ENSOARG00000007448	PGM3	epithelial.differentiation	epithelial.differentiation
ENSOARG00000003976	SH2D4A	epithelial.differentiation	epithelial.differentiation
ENSOARG00000004700		epithelial.differentiation	epithelial.differentiation
ENSOARG00000019384	STRIP1	epithelial.differentiation	epithelial.differentiation
ENSOARG00000002923	TIPARP	epithelial.differentiation	epithelial.differentiation
ENSOARG00000005478	GIPC1	epithelial.differentiation	epithelial.differentiation
ENSOARG00000017840	OVOL1	epithelial.differentiation	epithelial.differentiation
ENSOARG00000003455	CDH1	epithelial.differentiation	epithelial.differentiation
ENSOARG00000005239	NARS	epithelial.differentiation	epithelial.differentiation
ENSOARG00000006552	SPRR2-like1	epithelial.differentiation	epithelial.differentiation
ENSOARG00000008146	NSDHL	epithelial.differentiation	epithelial.differentiation
ENSOARG00000009187	CEACAM19	epithelial.differentiation	epithelial.differentiation
ENSOARG00000018613	ALOX15B	epithelial.differentiation	epithelial.differentiation
ENSOARG00000020466	PLA2G4E	epithelial.differentiation	epithelial.differentiation
ENSOARG00000011925	FAM129B	epithelial.differentiation	epithelial.differentiation
ENSOARG00000013448	POR	epithelial.differentiation	epithelial.differentiation
ENSOARG00000020122	RPS8	general metabolism	intracellular transport
ENSOARG00000003123	DERL2	general metabolism	intracellular transport
ENSOARG00000012394	MPC2	general metabolism	intracellular transport
ENSOARG00000011540	UBA52	general metabolism	intracellular transport
ENSOARG00000013191	RPS11	general metabolism	intracellular transport
ENSOARG00000001136	RPS8	general metabolism	intracellular transport
ENSOARG00000013041	RPL22	general metabolism	intracellular transport
ENSOARG00000014104	RPL17	general metabolism	intracellular transport
ENSOARG00000014949	RPL32	general metabolism	intracellular transport
ENSOARG00000018630	RER1	general metabolism	intracellular transport
ENSOARG00000005668	SEC11C	general metabolism	intracellular transport
ENSOARG00000018084	RAB11A	general metabolism	intracellular transport
ENSOARG00000015763	USO1	general metabolism	intracellular transport
ENSOARG00000008357	STAM2	general metabolism	intracellular transport
ENSOARG00000013272	RPL31	general metabolism	intracellular transport
ENSOARG00000001541	PEX3	general metabolism	intracellular transport
ENSOARG00000016046	RAB2A	general metabolism	intracellular transport
ENSOARG00000002969	SSR3	general metabolism	intracellular transport
ENSOARG00000019997	RAB1A	general metabolism	intracellular transport
ENSOARG00000002624	RPS27A	general metabolism	intracellular transport
ENSOARG00000013571	RPS17	general metabolism	intracellular transport
ENSOARG00000016353	RPL17	general metabolism	intracellular transport
ENSOARG00000004398	C11orf73	general metabolism	intracellular transport
ENSOARG00000015722	RAB5A	general metabolism	intracellular transport
ENSOARG00000011378	SEC61G	general metabolism	intracellular transport
ENSOARG00000011932	RPL18	general metabolism	intracellular transport
ENSOARG00000014665	RPL17	general metabolism	intracellular transport
ENSOARG00000018017	SSR1	general metabolism	intracellular transport
ENSOARG00000007033	HMGCL	metabolism (lipid/oxo-acid metabolism)	lipid metabolic process
ENSOARG00000000369	ECHS1	metabolism (lipid/oxo-acid metabolism)	lipid metabolic process
ENSOARG00000007925	PCCB	metabolism (lipid/oxo-acid metabolism)	lipid metabolic process
ENSOARG00000010045	AKR1D1	metabolism (lipid/oxo-acid metabolism)	lipid metabolic process
ENSOARG00000012104	BPNT1	metabolism (lipid/oxo-acid metabolism)	lipid metabolic process
ENSOARG00000004315	ACSF2	metabolism (lipid/oxo-acid metabolism)	lipid metabolic process
ENSOARG00000005848	ECH1	metabolism (lipid/oxo-acid metabolism)	lipid metabolic process
ENSOARG00000006957	PSAP	metabolism (lipid/oxo-acid metabolism)	lipid metabolic process
ENSOARG00000008236	HADH	metabolism (lipid/oxo-acid metabolism)	lipid metabolic process
ENSOARG00000011112	ACAT1	metabolism (lipid/oxo-acid metabolism)	lipid metabolic process
ENSOARG00000012987	MGST2	metabolism (lipid/oxo-acid metabolism)	lipid metabolic process
ENSOARG00000019350	PECR	metabolism (lipid/oxo-acid metabolism)	lipid metabolic process
ENSOARG00000020383	BDH1	metabolism (lipid/oxo-acid metabolism)	lipid metabolic process
ENSOARG00000003211	CDS1	metabolism (lipid/oxo-acid metabolism)	lipid metabolic process
ENSOARG00000013118	ACADS	metabolism (lipid/oxo-acid metabolism)	lipid metabolic process
ENSOARG00000019772	SLC16A1	metabolism (lipid/oxo-acid metabolism)	lipid metabolic process
ENSOARG00000012068	MUT	metabolism (lipid/oxo-acid metabolism)	lipid metabolic process
ENSOARG00000019217	UGT1A1	metabolism (lipid/oxo-acid metabolism)	lipid metabolic process
ENSOARG00000020219	IVD	metabolism (lipid/oxo-acid metabolism)	lipid metabolic process
ENSOARG00000011318	PPP1CA	metabolism (lipid/oxo-acid metabolism)	lipid metabolic process
ENSOARG00000009762	AKR1C4	metabolism (lipid/oxo-acid metabolism)	lipid metabolic process
ENSOARG00000013700	CBR1	metabolism (lipid/oxo-acid metabolism)	lipid metabolic process
ENSOARG00000003361	SULT1A1	metabolism (lipid/oxo-acid metabolism)	lipid metabolic process
ENSOARG00000003559	ABCC3	metabolism (lipid/oxo-acid metabolism)	lipid metabolic process
ENSOARG00000004046	ACAA2	metabolism (lipid/oxo-acid metabolism)	lipid metabolic process
ENSOARG00000020427	HMGCS2	metabolism (lipid/oxo-acid metabolism)	lipid metabolic process
ENSOARG00000012705	ALDH1A1	metabolism (lipid/oxo-acid metabolism)	lipid metabolic process
ENSOARG00000011789	PRDX6	metabolism (lipid/oxo-acid metabolism)	lipid metabolic process
ENSOARG00000015738	ADH5	metabolism (lipid/oxo-acid metabolism)	lipid metabolic process
ENSOARG00000000097	SULT1C2	metabolism (lipid/oxo-acid metabolism)	oxo-acid metabolic process
ENSOARG00000012333	IARS2	metabolism (lipid/oxo-acid metabolism)	oxo-acid metabolic process
ENSOARG00000008652	ETHE1	metabolism (lipid/oxo-acid metabolism)	oxo-acid metabolic process
ENSOARG00000008783	BSG	metabolism (lipid/oxo-acid metabolism)	oxo-acid metabolic process
ENSOARG00000015619	SDHA	metabolism (lipid/oxo-acid metabolism)	oxo-acid metabolic process
ENSOARG00000015252	FAH	metabolism (lipid/oxo-acid metabolism)	oxo-acid metabolic process
ENSOARG00000006341	IDH3B	metabolism (lipid/oxo-acid metabolism)	oxo-acid metabolic process
ENSOARG00000011880	UGDH	metabolism (lipid/oxo-acid metabolism)	oxo-acid metabolic process
ENSOARG00000016793	GGH	metabolism (lipid/oxo-acid metabolism)	oxo-acid metabolic process
ENSOARG00000011474	FPGS	metabolism (lipid/oxo-acid metabolism)	oxo-acid metabolic process
ENSOARG00000010575	SUOX	metabolism (lipid/oxo-acid metabolism)	oxo-acid metabolic process
ENSOARG00000017256	PDK3	metabolism (lipid/oxo-acid metabolism)	oxo-acid metabolic process
ENSOARG00000000170	ATP5G3	metabolism (general metabolism)	respiratory electron transport chain
ENSOARG00000011397	ATP5H	metabolism (general metabolism)	respiratory electron transport chain
ENSOARG00000015094	UQCRC2	metabolism (general metabolism)	respiratory electron transport chain
ENSOARG00000000891	NDUFV2	metabolism (general metabolism)	respiratory electron transport chain
ENSOARG00000012773	ATP5O	metabolism (general metabolism)	respiratory electron transport chain
ENSOARG00000013236	UQCRQ	metabolism (general metabolism)	respiratory electron transport chain
ENSOARG00000008306	ATP5B	metabolism (general metabolism)	respiratory electron transport chain
ENSOARG00000002812	COX5A	metabolism (general metabolism)	respiratory electron transport chain
ENSOARG00000015952	NDUFA12	metabolism (general metabolism)	respiratory electron transport chain
ENSOARG00000014760	NDUFB6	metabolism (general metabolism)	respiratory electron transport chain
ENSOARG00000016831	NDUFB3	metabolism (general metabolism)	respiratory electron transport chain
ENSOARG00000004946	COX6B1	metabolism (general metabolism)	respiratory electron transport chain
ENSOARG00000005495	UQCRB	metabolism (general metabolism)	respiratory electron transport chain
ENSOARG00000005560	UQCR10	metabolism (general metabolism)	respiratory electron transport chain
ENSOARG00000020784	CA12	metabolism
ENSOARG00000020868	AK2	metabolism
ENSOARG00000000612	PERP	metabolism
ENSOARG00000005803	TMEM79	metabolism
ENSOARG00000009471	PVRL4	metabolism
ENSOARG00000000125	DYNLT3	metabolism
ENSOARG00000000665	ATP6V0B	metabolism
ENSOARG00000001326	ATP6AP2	metabolism
ENSOARG00000004196	TM9SF2	metabolism
ENSOARG00000004648		metabolism
ENSOARG00000004804	KRTDAP	metabolism
ENSOARG00000009299		metabolism
ENSOARG00000010298	TMEM66	metabolism
ENSOARG00000010977		metabolism
ENSOARG00000011079		metabolism
ENSOARG00000011675	CD2AP	metabolism
ENSOARG00000011800	CCNC	metabolism
ENSOARG00000012527	SFT2D2	metabolism
ENSOARG00000013006	MAPK13	metabolism
ENSOARG00000013050	SLC9A2	metabolism
ENSOARG00000013126	RPS21	metabolism
ENSOARG00000014211	MAL	metabolism
ENSOARG00000014420	LIPN	metabolism
ENSOARG00000014536	RPS12	metabolism
ENSOARG00000014890	SPTSSB	metabolism
ENSOARG00000015717		metabolism
ENSOARG00000017064	PLS3	metabolism
ENSOARG00000019979	RHBDL2	metabolism
ENSOARG00000020159	RPL13A	metabolism
ENSOARG00000000129	EF-1	metabolism
ENSOARG00000005397		metabolism
ENSOARG00000005542		metabolism
ENSOARG00000016495	RPL3	metabolism
ENSOARG00000018519		metabolism
ENSOARG00000012970	SLC25A3	metabolism
ENSOARG00000014893		metabolism
ENSOARG00000000241		metabolism
ENSOARG00000000374	RPL27A	metabolism
ENSOARG00000000822		metabolism
ENSOARG00000001203		metabolism
ENSOARG00000001382		metabolism
ENSOARG00000002798		metabolism
ENSOARG00000004114		metabolism
ENSOARG00000004556	RPL15	metabolism
ENSOARG00000005466	TRIM63	metabolism
ENSOARG00000005853		metabolism
ENSOARG00000007306	RPL11	metabolism
ENSOARG00000007328		metabolism
ENSOARG00000007439		metabolism
ENSOARG00000008365	RPS19	metabolism
ENSOARG00000009101	RPS18	metabolism
ENSOARG00000011320	RPL12	metabolism
ENSOARG00000011491		metabolism
ENSOARG00000011523	RPS3	metabolism
ENSOARG00000013423	RPS25	metabolism
ENSOARG00000014083	OAZ1	metabolism
ENSOARG00000014150		metabolism
ENSOARG00000016841		metabolism
ENSOARG00000017744		metabolism
ENSOARG00000018622	EEF1B2	metabolism
ENSOARG00000019193		metabolism
ENSOARG00000020156		metabolism
ENSOARG00000014082	ENPP3	metabolism
ENSOARG00000001004	RAB11FIP1	metabolism
ENSOARG00000001051	REPS1	metabolism
ENSOARG00000002207	CLTB	metabolism
ENSOARG00000002376	POF1B	metabolism
ENSOARG00000003927	DUSP14	metabolism
ENSOARG00000005218	EPCAM	metabolism
ENSOARG00000006264	ACER1	metabolism
ENSOARG00000007006	LRRC1	metabolism
ENSOARG00000008124	ARL4A	metabolism
ENSOARG00000008316	TMPRSS11B	metabolism
ENSOARG00000009040	ATOX1	metabolism
ENSOARG00000011336	FAM135A	metabolism
ENSOARG00000011965	LMBRD1	metabolism
ENSOARG00000012552	OSTF1	metabolism
ENSOARG00000012780	SLC37A3	metabolism
ENSOARG00000013489	ATP6V1E1	metabolism
ENSOARG00000014657	ANKRD22	metabolism
ENSOARG00000017115	LAPTM4A	metabolism
ENSOARG00000017905		metabolism
ENSOARG00000018055	M_ARCH3	metabolism
ENSOARG00000018913	RNF128	metabolism
ENSOARG00000019513	GRAMD1C	metabolism
ENSOARG00000020562	LIPH	metabolism
ENSOARG00000021134	PRKCH	metabolism
ENSOARG00000002885	CTNNB	metabolism
ENSOARG00000002910	ATP5A1	metabolism
ENSOARG00000004471		metabolism
ENSOARG00000004782	NACA2	metabolism
ENSOARG00000005552	SPINT2	metabolism
ENSOARG00000006021		metabolism
ENSOARG00000006471	DSG3	metabolism
ENSOARG00000008313	LPAR6	metabolism
ENSOARG00000008808	MPZL2	metabolism
ENSOARG00000009782	NDUFS2	metabolism
ENSOARG00000010175	ETFA-like	metabolism
ENSOARG00000010451		metabolism
ENSOARG00000010837	TPMT	metabolism
ENSOARG00000010908	ERP44	metabolism
ENSOARG00000011493	MGST3	metabolism
ENSOARG00000011526	TMCO1	metabolism
ENSOARG00000012109	POMP	metabolism
ENSOARG00000013267	ARPC5L	metabolism
ENSOARG00000013572	ERMP1	metabolism
ENSOARG00000013613	ZDHHC20	metabolism
ENSOARG00000013865	CDKL3	metabolism
ENSOARG00000015310	HPGD	metabolism
ENSOARG00000016080	ATP5E-like	metabolism
ENSOARG00000018438	MAGT1	metabolism
ENSOARG00000018563	NDUFS1	metabolism
ENSOARG00000018582	ZNF706	metabolism
ENSOARG00000019490	CEPT1	metabolism
ENSOARG00000019935		metabolism
ENSOARG00000019963	GJA1	metabolism
ENSOARG00000019966		metabolism
ENSOARG00000020132	FAM162A	metabolism
ENSOARG00000020582	MGST1	metabolism
ENSOARG00000020951	HDAC1	metabolism
ENSOARG00000020959	TMOD3	metabolism
ENSOARG00000021041	C15orf48	metabolism
ENSOARG00000010822	C17orf47	metabolism
ENSOARG00000017448		metabolism
ENSOARG00000020020	TUBA4A	metabolism
ENSOARG00000004667		metabolism
ENSOARG00000007762	EEF1A1	metabolism
ENSOARG00000012019		metabolism
ENSOARG00000000351	~CIR1	metabolism
ENSOARG00000020336	CHP1	metabolism
ENSOARG00000001784	PRDX3	metabolism
ENSOARG00000002146	C11orf54	metabolism
ENSOARG00000006971	SERPINB10	metabolism
ENSOARG00000007026	RBP2	metabolism
ENSOARG00000009708		metabolism
ENSOARG00000014144	CMBL	metabolism
ENSOARG00000015390		metabolism
ENSOARG00000015494	CLCN3	metabolism
ENSOARG00000017849	SLC35A3	metabolism
ENSOARG00000018336	TMBIM6	metabolism
ENSOARG00000001290	PEX13	metabolism
ENSOARG00000002753		metabolism
ENSOARG00000003832		metabolism
ENSOARG00000008494		metabolism
ENSOARG00000010819	RPL30	metabolism
ENSOARG00000011616		metabolism
ENSOARG00000011805	RPLP0	metabolism
ENSOARG00000013169	RPL13A	metabolism
ENSOARG00000014217		metabolism
ENSOARG00000016160		metabolism
ENSOARG00000016580	EIF3M	metabolism
ENSOARG00000019837		metabolism
ENSOARG00000019994	RPS23	metabolism
ENSOARG00000020828	IL1RN	metabolism
ENSOARG00000008667	NUS1	metabolism
ENSOARG00000010275	ALG5	metabolism
ENSOARG00000013852	TMEM33	metabolism
ENSOARG00000015778	STARD5	metabolism
ENSOARG00000018677	EHF	metabolism
ENSOARG00000020874	TMEM54	metabolism
ENSOARG00000000428	COPS5	metabolism
ENSOARG00000000464	IL20RA	metabolism
ENSOARG00000000489		metabolism
ENSOARG00000010582	RPL19	metabolism
ENSOARG00000000544	ELF3	metabolism
ENSOARG00000007963	TMPRSS11A	metabolism
ENSOARG00000020293	SPINT1	metabolism
ENSOARG00000000595		metabolism
ENSOARG00000000791	HEBP2	metabolism
ENSOARG00000002551		metabolism
ENSOARG00000003691		metabolism
ENSOARG00000007870	SPTLC1	metabolism
ENSOARG00000009624		metabolism
ENSOARG00000015007	ARL1	metabolism
ENSOARG00000016570	IL13RA1	metabolism
ENSOARG00000019443		metabolism
ENSOARG00000001714	LYPD2	metabolism
ENSOARG00000005912		metabolism
ENSOARG00000009829	FUT4	metabolism
ENSOARG00000010800	PRDX2	metabolism
ENSOARG00000016781		metabolism
ENSOARG00000002458	LAMR1	metabolism
ENSOARG00000002903		metabolism
ENSOARG00000003848	RPS5	metabolism
ENSOARG00000008215	LAMP1	metabolism
ENSOARG00000009072	RNF139	metabolism
ENSOARG00000011685	SLC35F5	metabolism
ENSOARG00000012691		metabolism
ENSOARG00000000674	S100A2	metabolism
ENSOARG00000006916	TXN	metabolism
ENSOARG00000011780	ACTR3	metabolism
ENSOARG00000012290		metabolism
ENSOARG00000012429		metabolism
ENSOARG00000018045	SNX5	metabolism
ENSOARG00000000856		metabolism
ENSOARG00000003185	CANX	metabolism
ENSOARG00000014848	ST14	metabolism
ENSOARG00000020530	DNAJB11	metabolism
ENSOARG00000020749	PPIB	metabolism
ENSOARG00000014476	EIF4A1	metabolism
ENSOARG00000015921	TGIF2-C20orf24	metabolism
ENSOARG00000016274	SLC25A5	metabolism
ENSOARG00000020623	PTCD3	metabolism
ENSOARG00000000860	ENTPD5	metabolism
ENSOARG00000005290	USMG5	metabolism
ENSOARG00000008730	FH	metabolism
ENSOARG00000012222		metabolism
ENSOARG00000017031	COX7C-like	metabolism
ENSOARG00000020069	MDH1	metabolism
ENSOARG00000020093	UBE2N	metabolism
ENSOARG00000005196	SSR2	metabolism
ENSOARG00000007429	PSMA6	metabolism
ENSOARG00000003192	SLC33A1	metabolism
ENSOARG00000005464	CLIC1	metabolism
ENSOARG00000007776	OSTC	metabolism
ENSOARG00000007779	MANF	metabolism
ENSOARG00000019440	DAD1	metabolism
ENSOARG00000000963	TMEM53	metabolism
ENSOARG00000013989	TMEM9B	metabolism
ENSOARG00000006650	FAM83B	metabolism
ENSOARG00000010448	ERBB3	metabolism
ENSOARG00000016789	NIPAL1	metabolism
ENSOARG00000007383		metabolism
ENSOARG00000010831		metabolism
ENSOARG00000014889	RPS20	metabolism
ENSOARG00000016333		metabolism
ENSOARG00000018422		metabolism
ENSOARG00000009784	LIMK2	metabolism
ENSOARG00000014710	SGK1	metabolism
ENSOARG00000002842	TMEM208	metabolism
ENSOARG00000009602	LDHA	metabolism
ENSOARG00000015745	TOMM22	metabolism
ENSOARG00000001476	ETFA-like	metabolism
ENSOARG00000001556	CYP26A1	metabolism
ENSOARG00000004851	HSD17B13	metabolism
ENSOARG00000001677	TRMT10C	metabolism
ENSOARG00000015939	RABGGTB	metabolism
ENSOARG00000001763	HAT1	metabolism
ENSOARG00000002642	SLIRP	metabolism
ENSOARG00000005346	SCFD1	metabolism
ENSOARG00000009435		metabolism
ENSOARG00000010544	DARS	metabolism
ENSOARG00000001770	AFG3L2	metabolism
ENSOARG00000001930	PTPN2	metabolism
ENSOARG00000002033	NADK	metabolism
ENSOARG00000002131	CAND1	metabolism
ENSOARG00000005440	CSNK1A1	metabolism
ENSOARG00000016520	BZW1	metabolism
ENSOARG00000010592		metabolism
ENSOARG00000002357	TUFM	metabolism
ENSOARG00000004914	COX11	metabolism
ENSOARG00000014457	RPL18A	metabolism
ENSOARG00000012754	ATXN3	metabolism
ENSOARG00000006720		metabolism
ENSOARG00000007288		metabolism
ENSOARG00000014242		metabolism
ENSOARG00000002800	UBE2Q1	metabolism
ENSOARG00000014787	MPDU1	metabolism
ENSOARG00000006694		metabolism
ENSOARG00000013670	COX5B	metabolism
ENSOARG00000017473		metabolism
ENSOARG00000018577		metabolism
ENSOARG00000013134	M_ARC2	metabolism
ENSOARG00000020993	SELENBP1	metabolism
ENSOARG00000005359	CARHSP1	metabolism
ENSOARG00000006376	LY96	metabolism
ENSOARG00000013988	DPM1	metabolism
ENSOARG00000018803	PGK1	metabolism
ENSOARG00000014500	CCT8	metabolism
ENSOARG00000014621	CLCA2	metabolism
ENSOARG00000003467	HMOX2	metabolism
ENSOARG00000005922	PPA1	metabolism
ENSOARG00000007930		metabolism
ENSOARG00000011763		metabolism
ENSOARG00000005925		metabolism
ENSOARG00000006456	RPL29	metabolism
ENSOARG00000014541	ATP8A1	metabolism
ENSOARG00000004103	PTPN13	metabolism
ENSOARG00000012084		metabolism
ENSOARG00000014747	UQCRH	metabolism
ENSOARG00000004188		metabolism
ENSOARG00000004238	GPR87	metabolism
ENSOARG00000006640	BLVRB	metabolism
ENSOARG00000021167	PLEK2	metabolism
ENSOARG00000004435		metabolism
ENSOARG00000004460	RPS15A-like	metabolism
ENSOARG00000006032		metabolism
ENSOARG00000019488	ATP6V1A	metabolism
ENSOARG00000017015	HSP10	metabolism
ENSOARG00000020053	HIST1H4G	metabolism
ENSOARG00000004696	FXYD3	metabolism
ENSOARG00000005679	PAFAH2	metabolism
ENSOARG00000004856	TMEM147	metabolism
ENSOARG00000020997	PSMB4	metabolism
ENSOARG00000011554	SLC30A1	metabolism
ENSOARG00000005284		metabolism
ENSOARG00000021109	PSMA3	metabolism
ENSOARG00000019140	PBR	metabolism
ENSOARG00000006699	PSMD14	metabolism
ENSOARG00000005646	GLYCTK	metabolism
ENSOARG00000005822	LGALS7	metabolism
ENSOARG00000005823		metabolism
ENSOARG00000011503	COX4I1	metabolism
ENSOARG00000012645	RPL8	metabolism
ENSOARG00000006093	TALDO1	metabolism
ENSOARG00000006149		metabolism
ENSOARG00000008623		metabolism
ENSOARG00000006492	SSR4	metabolism
ENSOARG00000025188	SPRR-like	metabolism
ENSOARG00000008618	ADK	metabolism
ENSOARG00000009525	MAL2	metabolism
ENSOARG00000022315	SNORA63	metabolism
ENSOARG00000010684	SNN	metabolism
ENSOARG00000010414	GHITM	metabolism
ENSOARG00000014695	YIPF6	metabolism
ENSOARG00000016607	ITGAV	metabolism
ENSOARG00000009320	MMADHC	metabolism
ENSOARG00000014701		metabolism
ENSOARG00000012026	ABHD11	metabolism
ENSOARG00000007141	PLTP	metabolism
ENSOARG00000018207		metabolism
ENSOARG00000013500	PLGRKT	metabolism
ENSOARG00000019203	PSMA5	metabolism
ENSOARG00000007694	LAMA3	metabolism
ENSOARG00000010981		metabolism
ENSOARG00000011533	STT3A	metabolism
ENSOARG00000008315	CDKL4	metabolism
ENSOARG00000019607		metabolism
ENSOARG00000008765		metabolism
ENSOARG00000009322	ARAP2	metabolism
ENSOARG00000015296	MRPL39	metabolism
ENSOARG00000017377	GNAI1	metabolism
ENSOARG00000023519		metabolism
ENSOARG00000009363	GLRX2	metabolism
ENSOARG00000010221		metabolism
ENSOARG00000018407		metabolism
ENSOARG00000021125	DHRS7	metabolism
ENSOARG00000010325	LLGL2	metabolism
ENSOARG00000015492	ABHD17C	metabolism
ENSOARG00000010504	ERP29	metabolism
ENSOARG00000013109	ANKH	metabolism
ENSOARG00000015212	GLO1	metabolism
ENSOARG00000010859	PLP2	metabolism
ENSOARG00000011134	ORMDL2	metabolism
ENSOARG00000017342	PSMA2	metabolism
ENSOARG00000013387	APEH	metabolism
ENSOARG00000012581	TM7SF2	metabolism
ENSOARG00000020585	TMEM62	metabolism
ENSOARG00000016055	SLMO2	metabolism
ENSOARG00000013675	C9H8orf59	metabolism
ENSOARG00000013777		metabolism
ENSOARG00000016375	PGRMC1	metabolism
ENSOARG00000016888	IQGAP2	metabolism
ENSOARG00000017091	HSP10	metabolism
ENSOARG00000022390	SNORD97	metabolism
ENSOARG00000001426	YLPM1	muscle	regulation of nucleic acid-templated transcription
ENSOARG00000001505	HIVEP2	muscle	regulation of nucleic acid-templated transcription
ENSOARG00000004275	ARID1A	muscle	regulation of nucleic acid-templated transcription
ENSOARG00000008477	SPEN	muscle	regulation of nucleic acid-templated transcription
ENSOARG00000011728	BCL9L	muscle	regulation of nucleic acid-templated transcription
ENSOARG00000016238	MED12	muscle	regulation of nucleic acid-templated transcription
ENSOARG00000005193	KMT2C	muscle	regulation of nucleic acid-templated transcription, histone H3-K4 methylation
ENSOARG00000009830	KMT2A	muscle	regulation of nucleic acid-templated transcription, histone H3-K4 methylation
ENSOARG00000012777	SETD1B	muscle	regulation of nucleic acid-templated transcription, histone H3-K4 methylation
ENSOARG00000018975	KMT2D	muscle	regulation of nucleic acid-templated transcription, histone H3-K4 methylation
ENSOARG00000000491	SRRM2	muscle
ENSOARG00000009586	ANKRD52	muscle
ENSOARG00000010202	UBR4	muscle
ENSOARG00000002783		muscle
ENSOARG00000019010	DZIP3	muscle
ENSOARG00000015254	FBXO9	muscle
ENSOARG00000003416	WASF2	muscle	cell motility
ENSOARG00000001750	PEAK1	muscle	cell motility
ENSOARG00000002215	CDC42BPA	muscle	cell motility
ENSOARG00000008398	FAT1	muscle	cell motility
ENSOARG00000000349	FUT10	muscle	cell motility
ENSOARG00000008298	PARVA	muscle	cell motility
ENSOARG00000008824	ELMO2	muscle	cell motility
ENSOARG00000016894	SEMA3C	muscle	cell motility
ENSOARG00000017490	THBS4	muscle	cell motility
ENSOARG00000017927	CORO1C	muscle	cell motility
ENSOARG00000018213	ABI2	muscle	cell motility
ENSOARG00000019446	TNS1	muscle	cell motility
ENSOARG00000019578	ANO6	muscle	cell motility
ENSOARG00000019970	LRRK2	muscle	cell motility
ENSOARG00000005736	GLG1	muscle	cell motility
ENSOARG00000001432	NDRG4	muscle	cell motility
ENSOARG00000003828	ARHGAP24	muscle	cell motility
ENSOARG00000014361	SEMA5A	muscle	cell motility
ENSOARG00000000644	FAM83D	muscle	cell motility
ENSOARG00000001617	MYH10	muscle	cell motility
ENSOARG00000008224	DAB1	muscle	cell motility
ENSOARG00000005050	MSN	muscle	cell motility
ENSOARG00000002302	RAPGEF2	muscle	cell motility
ENSOARG00000012956	MARK1	muscle	cell motility
ENSOARG00000001908	CSPG4	muscle	cell motility
ENSOARG00000007108	ARHGEF7	muscle	cell motility
ENSOARG00000007525	AXL	muscle	cell motility
ENSOARG00000007210	PDE4D	muscle	cell motility
ENSOARG00000013713	SEMA4C	muscle	cell motility
ENSOARG00000005054	SETD2	muscle	cell motility-regulation of nucleic acid-templated transcription
ENSOARG00000005156	ATN1	muscle	cell motility-regulation of nucleic acid-templated transcription
ENSOARG00000001337	CAV1	muscle	cell motility-regulation of nucleic acid-templated transcription
ENSOARG00000001576	FGFR1	muscle	cell motility-regulation of nucleic acid-templated transcription
ENSOARG00000004241	SMO	muscle	cell motility-regulation of nucleic acid-templated transcription
ENSOARG00000005757	SRF	muscle	cell motility-regulation of nucleic acid-templated transcription
ENSOARG00000007419	ABL1	muscle	cell motility-regulation of nucleic acid-templated transcription
ENSOARG00000016047	TGFBR3	muscle	cell motility-regulation of nucleic acid-templated transcription
ENSOARG00000017278	JMY	muscle	cell motility-regulation of nucleic acid-templated transcription
ENSOARG00000018964	STAT5B	muscle	cell motility-regulation of nucleic acid-templated transcription
ENSOARG00000000230	SKI	muscle	cell motility-regulation of nucleic acid-templated transcription
ENSOARG00000000465	RELN	muscle	cell motility-regulation of nucleic acid-templated transcription
ENSOARG00000014959	PKN2	muscle	cell motility-regulation of nucleic acid-templated transcription
ENSOARG00000007781	MEGF8	muscle	cell motility-regulation of nucleic acid-templated transcription
ENSOARG00000018669	RBFOX2	muscle	cell motility-regulation of nucleic acid-templated transcription
ENSOARG00000009880	ZEB2	muscle	cell motility-regulation of nucleic acid-templated transcription
ENSOARG00000007733	ACVR1	muscle	cell motility-regulation of nucleic acid-templated transcription
ENSOARG00000014671	NF1	muscle	extracellular matrix organization
ENSOARG00000000498	ITGA9	muscle	extracellular matrix organization
ENSOARG00000001254	TNXB	muscle	extracellular matrix organization
ENSOARG00000001637	FMOD	muscle	extracellular matrix organization
ENSOARG00000002129	COL5A1	muscle	extracellular matrix organization
ENSOARG00000003598	NID1	muscle	extracellular matrix organization
ENSOARG00000006115	COL4A1	muscle	extracellular matrix organization
ENSOARG00000006515	COL4A2	muscle	extracellular matrix organization
ENSOARG00000006826	LTBP4	muscle	extracellular matrix organization
ENSOARG00000008248	HSPG2	muscle	extracellular matrix organization
ENSOARG00000009032	SPARC	muscle	extracellular matrix organization
ENSOARG00000009580	LAMA4	muscle	extracellular matrix organization
ENSOARG00000010852	DDR2	muscle	extracellular matrix organization
ENSOARG00000011427	ITGA7	muscle	extracellular matrix organization
ENSOARG00000013611	JAM3	muscle	extracellular matrix organization
ENSOARG00000014559	LAMB2	muscle	extracellular matrix organization
ENSOARG00000015056	APP	muscle	extracellular matrix organization
ENSOARG00000015227	LTBP3	muscle	extracellular matrix organization
ENSOARG00000015686	PRKCA	muscle	extracellular matrix organization
ENSOARG00000019080	COL6A3	muscle	extracellular matrix organization
ENSOARG00000019180	LAMC1	muscle	extracellular matrix organization
ENSOARG00000020710	NID2	muscle	extracellular matrix organization
ENSOARG00000021018	FBN1	muscle	extracellular matrix organization
ENSOARG00000021179	ACTN1	muscle	extracellular matrix organization
ENSOARG00000018194	ABI3BP	muscle	extracellular matrix organization
ENSOARG00000013521	LAMA5	muscle	extracellular matrix organization
ENSOARG00000020825	ADAMTSL4	muscle	extracellular matrix organization
ENSOARG00000012810	COL6A1	muscle	extracellular matrix organization
ENSOARG00000007656	BGN	muscle	extracellular matrix organization
ENSOARG00000017258	ILK	muscle	extracellular matrix organization
ENSOARG00000012880	COL6A2	muscle	extracellular matrix organization
ENSOARG00000007228	LAMB1	muscle	extracellular matrix organization
ENSOARG00000016440	COL5A2	muscle	extracellular matrix organization
ENSOARG00000010998	COL15A1	muscle	extracellular matrix organization
ENSOARG00000017638	ITGB1	muscle	extracellular matrix organization
ENSOARG00000019329	FN1	muscle	extracellular matrix organization
ENSOARG00000001508	COL1A2	muscle	extracellular matrix organization
ENSOARG00000004871	COL1A1	muscle	extracellular matrix organization
ENSOARG00000016476	COL3A1	muscle	extracellular matrix organization
ENSOARG00000004368	LOXL1	muscle	extracellular matrix organization
ENSOARG00000019087	EMILIN1	muscle	extracellular matrix organization
ENSOARG00000002053	EFEMP1	muscle	extracellular matrix organization
ENSOARG00000005275	PXDN	muscle	extracellular matrix organization
ENSOARG00000005685	PLOD2	muscle	extracellular matrix organization
ENSOARG00000011135	ATXN1L	muscle	extracellular matrix organization
ENSOARG00000013601	MIA3	muscle	extracellular matrix organization
ENSOARG00000016092	COLGALT1	muscle	extracellular matrix organization
ENSOARG00000008233	ECM2	muscle	extracellular matrix organization
ENSOARG00000016790	COL14A1	muscle	extracellular matrix organization
ENSOARG00000016181	ITGA5	muscle	extracellular matrix organization
ENSOARG00000000119	LMOD1	muscle	muscle system process
ENSOARG00000000537	ANK2	muscle	muscle system process
ENSOARG00000003388	KLHL41	muscle	muscle system process
ENSOARG00000005083	SGCA	muscle	muscle system process
ENSOARG00000005795	DTNA	muscle	muscle system process
ENSOARG00000006055	SORBS1	muscle	muscle system process
ENSOARG00000007679	SLC8A1	muscle	muscle system process
ENSOARG00000007819	CALD1	muscle	muscle system process
ENSOARG00000008975	MYH11	muscle	muscle system process
ENSOARG00000009091	SMTN	muscle	muscle system process
ENSOARG00000009163	KCNMA1	muscle	muscle system process
ENSOARG00000010213	MYOM1	muscle	muscle system process
ENSOARG00000010763	MRVI1	muscle	muscle system process
ENSOARG00000011863	TLN1	muscle	muscle system process
ENSOARG00000013089	CACNA1C	muscle	muscle system process
ENSOARG00000015847	MYL9	muscle	muscle system process
ENSOARG00000016017	PDE5A	muscle	muscle system process
ENSOARG00000019941	RYR3	muscle	muscle system process
ENSOARG00000019951	SSPN	muscle	muscle system process
ENSOARG00000019971	PLN	muscle	muscle system process
ENSOARG00000020185	DES	muscle	muscle system process
ENSOARG00000020797	TPM1	muscle	muscle system process
ENSOARG00000011850	PXN	muscle	muscle system process
ENSOARG00000011889	TPM2	muscle	muscle system process
ENSOARG00000001874	UTRN	muscle	muscle system process
ENSOARG00000013142	SLMAP	muscle	muscle system process
ENSOARG00000003817	RYR2	muscle	muscle system process
ENSOARG00000008285	ITGA1	muscle	muscle system process
ENSOARG00000008576	VCL	muscle	muscle system process
ENSOARG00000010069	MYL6	muscle	muscle system process
ENSOARG00000006679	ARHGEF11	muscle	muscle system process
ENSOARG00000015898	ROCK2	muscle	muscle system process
ENSOARG00000017641	BMPR2	muscle	regulation of nucleic acid-templated transcription
ENSOARG00000000357	NCOR2	muscle	regulation of nucleic acid-templated transcription
ENSOARG00000002484	CREBBP	muscle	regulation of nucleic acid-templated transcription
ENSOARG00000002597	CHD6	muscle	regulation of nucleic acid-templated transcription
ENSOARG00000004175	FZD4	muscle	regulation of nucleic acid-templated transcription
ENSOARG00000004448	ASH1L	muscle	regulation of nucleic acid-templated transcription
ENSOARG00000006762	ZNF318	muscle	regulation of nucleic acid-templated transcription
ENSOARG00000007180	SRCAP	muscle	regulation of nucleic acid-templated transcription
ENSOARG00000008871	PTPN14	muscle	regulation of nucleic acid-templated transcription
ENSOARG00000009166	SF1	muscle	regulation of nucleic acid-templated transcription
ENSOARG00000009535	NFIX	muscle	regulation of nucleic acid-templated transcription
ENSOARG00000012638	BAZ1B	muscle	regulation of nucleic acid-templated transcription
ENSOARG00000015595	BPTF	muscle	regulation of nucleic acid-templated transcription
ENSOARG00000016394	KDM3B	muscle	regulation of nucleic acid-templated transcription
ENSOARG00000020618	DVL3	muscle	regulation of nucleic acid-templated transcription
ENSOARG00000001836	PTRF	muscle	regulation of nucleic acid-templated transcription
ENSOARG00000002335	PKD2	muscle	regulation of nucleic acid-templated transcription
ENSOARG00000003667	ZBTB47	muscle	regulation of nucleic acid-templated transcription
ENSOARG00000003916	SMARCD3	muscle	regulation of nucleic acid-templated transcription
ENSOARG00000004768	NACC2	muscle	regulation of nucleic acid-templated transcription
ENSOARG00000004797	WWTR1	muscle	regulation of nucleic acid-templated transcription
ENSOARG00000005141	TET1	muscle	regulation of nucleic acid-templated transcription
ENSOARG00000005208	FLNA	muscle	regulation of nucleic acid-templated transcription
ENSOARG00000005520	MAZ	muscle	regulation of nucleic acid-templated transcription
ENSOARG00000005569	ZNF532	muscle	regulation of nucleic acid-templated transcription
ENSOARG00000005626	RHOQ	muscle	regulation of nucleic acid-templated transcription
ENSOARG00000005656	PDE2A	muscle	regulation of nucleic acid-templated transcription
ENSOARG00000009641	HDAC9	muscle	regulation of nucleic acid-templated transcription
ENSOARG00000010366	RBPMS	muscle	regulation of nucleic acid-templated transcription
ENSOARG00000012228	DNAJB5	muscle	regulation of nucleic acid-templated transcription
ENSOARG00000012715	PTGIS	muscle	regulation of nucleic acid-templated transcription
ENSOARG00000013203	HIP1	muscle	regulation of nucleic acid-templated transcription
ENSOARG00000013265	SMARCA2	muscle	regulation of nucleic acid-templated transcription
ENSOARG00000013607	MICAL3	muscle	regulation of nucleic acid-templated transcription
ENSOARG00000013971	ZEB1	muscle	regulation of nucleic acid-templated transcription
ENSOARG00000014059	BNC2	muscle	regulation of nucleic acid-templated transcription
ENSOARG00000014638	SMARCA1	muscle	regulation of nucleic acid-templated transcription
ENSOARG00000014895	MAF1	muscle	regulation of nucleic acid-templated transcription
ENSOARG00000014992	CAMKK2	muscle	regulation of nucleic acid-templated transcription
ENSOARG00000015054	MYPT1	muscle	regulation of nucleic acid-templated transcription
ENSOARG00000015604	SATB1	muscle	regulation of nucleic acid-templated transcription
ENSOARG00000016155	ZMYND11	muscle	regulation of nucleic acid-templated transcription
ENSOARG00000016730	HCFC2	muscle	regulation of nucleic acid-templated transcription
ENSOARG00000017375	HIPK3	muscle	regulation of nucleic acid-templated transcription
ENSOARG00000017537	PKD1	muscle	regulation of nucleic acid-templated transcription
ENSOARG00000017631	PRKCB	muscle	regulation of nucleic acid-templated transcription
ENSOARG00000017777	RBL2	muscle	regulation of nucleic acid-templated transcription
ENSOARG00000017799	KANK2	muscle	regulation of nucleic acid-templated transcription
ENSOARG00000017855	CHD3	muscle	regulation of nucleic acid-templated transcription
ENSOARG00000019738	PRICKLE1	muscle	regulation of nucleic acid-templated transcription
ENSOARG00000019900	FSTL1	muscle	regulation of nucleic acid-templated transcription
ENSOARG00000020017	MEIS2	muscle	regulation of nucleic acid-templated transcription
ENSOARG00000020750	SMYD1	muscle	regulation of nucleic acid-templated transcription
ENSOARG00000020875	LRP6	muscle	regulation of nucleic acid-templated transcription
ENSOARG00000020876	ZNF280D	muscle	regulation of nucleic acid-templated transcription
ENSOARG00000005581	PPARGC1A	muscle	regulation of nucleic acid-templated transcription
ENSOARG00000008069	TEAD1	muscle	regulation of nucleic acid-templated transcription
ENSOARG00000008677	KAT6B	muscle	regulation of nucleic acid-templated transcription
ENSOARG00000013062	SETD7	muscle	regulation of nucleic acid-templated transcription
ENSOARG00000013887	NFIB	muscle	regulation of nucleic acid-templated transcription
ENSOARG00000020872	TCF12	muscle	regulation of nucleic acid-templated transcription
ENSOARG00000002389	FOXJ2	muscle	regulation of nucleic acid-templated transcription
ENSOARG00000004947	ZBED6	muscle	regulation of nucleic acid-templated transcription
ENSOARG00000005023	PHF12	muscle	regulation of nucleic acid-templated transcription
ENSOARG00000005789	MED13L	muscle	regulation of nucleic acid-templated transcription
ENSOARG00000008860	NFIA	muscle	regulation of nucleic acid-templated transcription
ENSOARG00000010829	ARHGAP35	muscle	regulation of nucleic acid-templated transcription
ENSOARG00000012001	MLXIP	muscle	regulation of nucleic acid-templated transcription
ENSOARG00000013691	ZBTB4	muscle	regulation of nucleic acid-templated transcription
ENSOARG00000015881	UBP1	muscle	regulation of nucleic acid-templated transcription
ENSOARG00000017793	IRF2BP2	muscle	regulation of nucleic acid-templated transcription
ENSOARG00000019619	ZBTB20	muscle	regulation of nucleic acid-templated transcription
ENSOARG00000019647	ZNF142	muscle	regulation of nucleic acid-templated transcription
ENSOARG00000020894	ETV6	muscle	regulation of nucleic acid-templated transcription
ENSOARG00000021177	ZFP36L1	muscle	regulation of nucleic acid-templated transcription
ENSOARG00000003316	EZH1	muscle	regulation of nucleic acid-templated transcription
ENSOARG00000010293	SMAD9	muscle	regulation of nucleic acid-templated transcription
ENSOARG00000016380	CALCOCO1	muscle	regulation of nucleic acid-templated transcription
ENSOARG00000018897	IFT57	muscle	regulation of nucleic acid-templated transcription
ENSOARG00000003179	TNRC18	muscle	regulation of nucleic acid-templated transcription
ENSOARG00000013406	AFF4	muscle	regulation of nucleic acid-templated transcription
ENSOARG00000005093	ARHGEF2	muscle	regulation of nucleic acid-templated transcription
ENSOARG00000008436	TCEA2	muscle	regulation of nucleic acid-templated transcription
ENSOARG00000019375	HDAC7	muscle	regulation of nucleic acid-templated transcription
ENSOARG00000008556	RCBTB1	muscle	regulation of nucleic acid-templated transcription
ENSOARG00000012948	FHL2	muscle	regulation of nucleic acid-templated transcription
ENSOARG00000017317	CARM1	muscle	regulation of nucleic acid-templated transcription
ENSOARG00000009693	FOXP1	muscle	regulation of nucleic acid-templated transcription
ENSOARG00000017967	SMARCD1	muscle	regulation of nucleic acid-templated transcription
ENSOARG00000012126	TEAD3	muscle	regulation of nucleic acid-templated transcription
ENSOARG00000015487	ZBTB38	muscle	regulation of nucleic acid-templated transcription
ENSOARG00000003713	ACTN2	muscle	regulation of nucleic acid-templated transcription
ENSOARG00000010810	TRPS1	muscle	regulation of nucleic acid-templated transcription
ENSOARG00000001772	FOXP2	muscle	regulation of nucleic acid-templated transcription
ENSOARG00000018829	BBX	muscle	regulation of nucleic acid-templated transcription
ENSOARG00000020404	MGA	muscle	regulation of nucleic acid-templated transcription
ENSOARG00000004089	CREBRF	muscle	regulation of nucleic acid-templated transcription
ENSOARG00000018000	ZKSCAN8	muscle	regulation of nucleic acid-templated transcription
ENSOARG00000002799	IRAK3	muscle	regulation of nucleic acid-templated transcription
ENSOARG00000011342	ARRB1	muscle	regulation of nucleic acid-templated transcription
ENSOARG00000020034	CSDE1	muscle	regulation of nucleic acid-templated transcription
ENSOARG00000008038	BRD2	muscle	regulation of nucleic acid-templated transcription
ENSOARG00000004543	WTIP	muscle	regulation of nucleic acid-templated transcription
ENSOARG00000004601	JMJD1C	muscle	regulation of nucleic acid-templated transcription
ENSOARG00000009630	MLLT6	muscle	regulation of nucleic acid-templated transcription
ENSOARG00000006450	TFDP2	muscle	regulation of nucleic acid-templated transcription
ENSOARG00000012896	KLF9	muscle	regulation of nucleic acid-templated transcription
ENSOARG00000009195	PLCB1	muscle	regulation of nucleic acid-templated transcription
ENSOARG00000008012	PHF2	muscle	regulation of nucleic acid-templated transcription
ENSOARG00000008166	RBPJ	muscle	regulation of nucleic acid-templated transcription
ENSOARG00000019385	ZNF512	muscle	regulation of nucleic acid-templated transcription
ENSOARG00000009415	KDM2A	muscle	regulation of nucleic acid-templated transcription
ENSOARG00000009833	MITF	muscle	regulation of nucleic acid-templated transcription
ENSOARG00000006249	TBX3	muscle	regulation of nucleic acid-templated transcription
ENSOARG00000009615	BRWD1	muscle	regulation of nucleic acid-templated transcription
ENSOARG00000006933	RSF1	muscle	regulation of nucleic acid-templated transcription
ENSOARG00000012886	THRA	muscle	regulation of nucleic acid-templated transcription
ENSOARG00000008705	MICAL2	muscle	regulation of nucleic acid-templated transcription
ENSOARG00000013211	KANK1	muscle	regulation of nucleic acid-templated transcription
ENSOARG00000011563	RNF38	muscle
ENSOARG00000003139	SIK3	muscle
ENSOARG00000003589	HOOK3	muscle
ENSOARG00000003943	GLTSCR1L	muscle
ENSOARG00000008465	BOD1L1	muscle
ENSOARG00000010928	SMG1	muscle
ENSOARG00000012356	WNK1	muscle
ENSOARG00000012920	PRRC2C	muscle
ENSOARG00000013279	TRIO	muscle
ENSOARG00000013626	TMEM131	muscle
ENSOARG00000015239	SNX19	muscle
ENSOARG00000020627	SOS2	muscle
ENSOARG00000020748	FNDC3B	muscle
ENSOARG00000000237	DAAM2	muscle
ENSOARG00000000271	CLMP	muscle
ENSOARG00000000519	PCDHAC2	muscle
ENSOARG00000000549	PTPRM	muscle
ENSOARG00000000651	FECB	muscle
ENSOARG00000000653	PSD	muscle
ENSOARG00000000876	PPFIA4	muscle
ENSOARG00000001154	EML1	muscle
ENSOARG00000001397	GPR126	muscle
ENSOARG00000001595	TACC1	muscle
ENSOARG00000001774		muscle
ENSOARG00000002145	DYNC1LI2	muscle
ENSOARG00000002647	MAP4	muscle
ENSOARG00000002867		muscle
ENSOARG00000002932	ADCY9	muscle
ENSOARG00000002947	MSRB3	muscle
ENSOARG00000003017	KLHL23	muscle
ENSOARG00000003021	ACTB	muscle
ENSOARG00000003112	AKAP12	muscle
ENSOARG00000003270	KCNMB1	muscle
ENSOARG00000003537	SYNE1	muscle
ENSOARG00000003561	ARHGEF26	muscle
ENSOARG00000003562	RILPL1	muscle
ENSOARG00000003603	DPYSL3	muscle
ENSOARG00000003672	JPH2	muscle
ENSOARG00000004027		muscle
ENSOARG00000004292	ADAMTS10	muscle
ENSOARG00000004338	RHOBTB1	muscle
ENSOARG00000004567		muscle
ENSOARG00000004577	INPPL1	muscle
ENSOARG00000004623	GDI1	muscle
ENSOARG00000005006	SPARCL1	muscle
ENSOARG00000005288	KIAA1328	muscle
ENSOARG00000005380	PDLIM7	muscle
ENSOARG00000005449		muscle
ENSOARG00000005452		muscle
ENSOARG00000005807	MTFR1L	muscle
ENSOARG00000005824	BAG2	muscle
ENSOARG00000005874	ARHGEF25	muscle
ENSOARG00000005926	PCOLCE2	muscle
ENSOARG00000005929	DUSP3	muscle
ENSOARG00000006041	TNRC6C	muscle
ENSOARG00000006076	AKT3	muscle
ENSOARG00000006197	RGS3	muscle
ENSOARG00000006499	FILIP1	muscle
ENSOARG00000006557	AKAP6	muscle
ENSOARG00000006616	DGKE	muscle
ENSOARG00000006624	ACSS1	muscle
ENSOARG00000006700	MXRA7	muscle
ENSOARG00000006838	CFL2	muscle
ENSOARG00000006857	SVEP1	muscle
ENSOARG00000006901	THSD7A	muscle
ENSOARG00000006946		muscle
ENSOARG00000007284	ARHGAP10	muscle
ENSOARG00000007394	ARHGEF17	muscle
ENSOARG00000007663	PKDCC	muscle
ENSOARG00000007758		muscle
ENSOARG00000007790	ZC3H13	muscle
ENSOARG00000007839	GEM	muscle
ENSOARG00000007924	PDLIM3	muscle
ENSOARG00000007989	GUCY1B3	muscle
ENSOARG00000008022	SORBS2	muscle
ENSOARG00000008188	ANXA6	muscle
ENSOARG00000008209	FNBP1	muscle
ENSOARG00000008337	CAMK2G	muscle
ENSOARG00000008569		muscle
ENSOARG00000008570	RBMS2	muscle
ENSOARG00000008722	RASA3	muscle
ENSOARG00000008837	GHR	muscle
ENSOARG00000008900	ATP2B	muscle
ENSOARG00000008923	OXCT1	muscle
ENSOARG00000009133	IL11RA	muscle
ENSOARG00000009378	PDZRN3	muscle
ENSOARG00000009400	PLIN4	muscle
ENSOARG00000009536	PLCB4	muscle
ENSOARG00000009622	EIF4E3	muscle
ENSOARG00000009723	ESYT2	muscle
ENSOARG00000009735	SLC43A1	muscle
ENSOARG00000009748	DLC1	muscle
ENSOARG00000009770	DPYSL2	muscle
ENSOARG00000009775	SH3BGR	muscle
ENSOARG00000009840	PIP4K2B	muscle
ENSOARG00000009888	ZCCHC24	muscle
ENSOARG00000009912	PCP4	muscle
ENSOARG00000009981	TBC1D1	muscle
ENSOARG00000009990	SYNM	muscle
ENSOARG00000010030	RAVER2	muscle
ENSOARG00000010183	CTTNBP2	muscle
ENSOARG00000010233	ESYT1	muscle
ENSOARG00000010269	FAM114A1	muscle
ENSOARG00000010281	DMPK	muscle
ENSOARG00000010288	MAP1A	muscle
ENSOARG00000010549	LRIG1	muscle
ENSOARG00000010770	STARD13	muscle
ENSOARG00000010885	PHLDB1	muscle
ENSOARG00000010917	PDS5B	muscle
ENSOARG00000011127	KIF13A	muscle
ENSOARG00000011277	PRICKLE2	muscle
ENSOARG00000011359	MAP7D3	muscle
ENSOARG00000011368	LPGAT1	muscle
ENSOARG00000011391	EHD2	muscle
ENSOARG00000011424	FHL1	muscle
ENSOARG00000011448	SLC2A4	muscle
ENSOARG00000011668	SBF2	muscle
ENSOARG00000011727	RAI14	muscle
ENSOARG00000011734	FBXO31	muscle
ENSOARG00000011838	CAP2	muscle
ENSOARG00000011947	AFAP1	muscle
ENSOARG00000012072	UNC13B	muscle
ENSOARG00000012220	GMPR	muscle
ENSOARG00000012236	RNF150	muscle
ENSOARG00000012373	ADAM19	muscle
ENSOARG00000012452	ADARB1	muscle
ENSOARG00000012484	PRUNE2	muscle
ENSOARG00000012717	CLGN	muscle
ENSOARG00000012882	CACNB2	muscle
ENSOARG00000012903	ITSN1	muscle
ENSOARG00000013078	DENND5A	muscle
ENSOARG00000013106	PGM5	muscle
ENSOARG00000013187	NEXN	muscle
ENSOARG00000013306	ALPK3	muscle
ENSOARG00000013535	ITIH5	muscle
ENSOARG00000014183	SDPR	muscle
ENSOARG00000014296	KLHDC8B	muscle
ENSOARG00000014317	ST5	muscle
ENSOARG00000014330	ADAMTSL3	muscle
ENSOARG00000014351	ATP9A	muscle
ENSOARG00000014369	SVIL	muscle
ENSOARG00000014604	IGFBP4	muscle
ENSOARG00000014614		muscle
ENSOARG00000014684	RBMS3	muscle
ENSOARG00000015267	MCAM	muscle
ENSOARG00000015569	PALLD	muscle
ENSOARG00000015653	EEF2K	muscle
ENSOARG00000015774	DIP2C	muscle
ENSOARG00000016024	LIMS2	muscle
ENSOARG00000016027	USP25	muscle
ENSOARG00000016118		muscle
ENSOARG00000016123	s_eptin6	muscle
ENSOARG00000016171	SOCS5	muscle
ENSOARG00000016224	PPP1R3C	muscle
ENSOARG00000016292	CACNA2D1	muscle
ENSOARG00000016322	ANGPTL1	muscle
ENSOARG00000016430	ACACB	muscle
ENSOARG00000016659	DCHS1	muscle
ENSOARG00000016663	INPP5A	muscle
ENSOARG00000016689	FAT4	muscle
ENSOARG00000016878	SYNPO2	muscle
ENSOARG00000017116	MRGPRF	muscle
ENSOARG00000017531	PTBP2	muscle
ENSOARG00000017613	SLC12A2	muscle
ENSOARG00000017770	ULK2	muscle
ENSOARG00000017823	DCBLD2	muscle
ENSOARG00000018094	RSBN1L	muscle
ENSOARG00000018210	TIMP3	muscle
ENSOARG00000018237	FAM115A	muscle
ENSOARG00000018256		muscle
ENSOARG00000018285	DMD-like	muscle
ENSOARG00000018403	KIAA1614	muscle
ENSOARG00000018404		muscle
ENSOARG00000018405	PAM	muscle
ENSOARG00000018434	NRP2	muscle
ENSOARG00000018580	AASS	muscle
ENSOARG00000018621	CNN1	muscle
ENSOARG00000018681	PRKCDBP	muscle
ENSOARG00000018693	CSRP1	muscle
ENSOARG00000018889	ANTXR2	muscle
ENSOARG00000018909	ARMC10	muscle
ENSOARG00000019175	PVRL3	muscle
ENSOARG00000019206	PHLDB2	muscle
ENSOARG00000019390	KCNF1	muscle
ENSOARG00000019444	DENND5B	muscle
ENSOARG00000019632	RAP1A	muscle
ENSOARG00000019677	KLHL42	muscle
ENSOARG00000019687	ARHGEF40	muscle
ENSOARG00000019839	PDZRN4	muscle
ENSOARG00000020045	KIAA0754	muscle
ENSOARG00000020108	EHBP1	muscle
ENSOARG00000020190	SPEG	muscle
ENSOARG00000020193	C15orf52	muscle
ENSOARG00000020201	MLCK	muscle
ENSOARG00000020225	ABCC9	muscle
ENSOARG00000020252	PTGFRN	muscle
ENSOARG00000020418	MAPKBP1	muscle
ENSOARG00000020482	PDE4DIP	muscle
ENSOARG00000020484	LPP	muscle
ENSOARG00000020558	STARD9	muscle
ENSOARG00000020697	GNB4	muscle
ENSOARG00000020769	PLEKHO1	muscle
ENSOARG00000021064	FERMT2	muscle
ENSOARG00000000418	PHC3	muscle
ENSOARG00000002106	TTC28	muscle
ENSOARG00000003100	C20orf194	muscle
ENSOARG00000005188	MAP1B	muscle
ENSOARG00000005763	SLC25A23	muscle
ENSOARG00000006697	CEP170	muscle
ENSOARG00000008710	EIF4G3	muscle
ENSOARG00000011408	FRY	muscle
ENSOARG00000012454	MYO1C	muscle
ENSOARG00000014991	EXTL3	muscle
ENSOARG00000017939	FTO	muscle
ENSOARG00000018034	ZYX	muscle
ENSOARG00000019024	CYB5R3	muscle
ENSOARG00000001584	DENND4B	muscle
ENSOARG00000004987		muscle
ENSOARG00000005770	KIF1B	muscle
ENSOARG00000005783	MAPRE2	muscle
ENSOARG00000006086	PLEKHG2	muscle
ENSOARG00000007872	HMCN2	muscle
ENSOARG00000013297	SCAF1	muscle
ENSOARG00000016108	LZTS2	muscle
ENSOARG00000016737	TENC1	muscle
ENSOARG00000016848	GABBR1	muscle
ENSOARG00000018288	NCKAP5L	muscle
ENSOARG00000018381	PARD3B	muscle
ENSOARG00000019828	ANTXR1	muscle
ENSOARG00000020233	HEG1	muscle
ENSOARG00000020631	ABCC5	muscle
ENSOARG00000021007	POGZ	muscle
ENSOARG00000000725		muscle
ENSOARG00000002381	KIAA0922	muscle
ENSOARG00000006011	STAU2	muscle
ENSOARG00000006930	PLEKHH2	muscle
ENSOARG00000007057	TMEM245	muscle
ENSOARG00000007174	KIRREL	muscle
ENSOARG00000007247	TMEM106B	muscle
ENSOARG00000009476	DLG5	muscle
ENSOARG00000009700	MBD5	muscle
ENSOARG00000013278	DCAF7	muscle
ENSOARG00000002607	LENG8	muscle
ENSOARG00000001101	GNG11	muscle
ENSOARG00000009198	FAM179B	muscle
ENSOARG00000010035	SERPING1	muscle
ENSOARG00000001246	AREL1	muscle
ENSOARG00000002814		muscle
ENSOARG00000003474	SPTBN1	muscle
ENSOARG00000006228	LPHN1	muscle
ENSOARG00000006729	TACC2	muscle
ENSOARG00000009411	AMOTL1	muscle
ENSOARG00000009811	SUGP2	muscle
ENSOARG00000016281	SOGA1	muscle
ENSOARG00000003468	WDFY3	muscle
ENSOARG00000008595	KIAA0430	muscle
ENSOARG00000009822	REV3L	muscle
ENSOARG00000015988	FGD6	muscle
ENSOARG00000018775	CBLB	muscle
ENSOARG00000000483	NFKB	muscle
ENSOARG00000000490	TXLNA	muscle
ENSOARG00000019368	ACIN1	muscle
ENSOARG00000019609	AGO3	muscle
ENSOARG00000018532		muscle
ENSOARG00000021008	SECISBP2L	muscle
ENSOARG00000009522	ABCC1	muscle
ENSOARG00000000729	ITIH4	muscle
ENSOARG00000001142	ITPKB	muscle
ENSOARG00000017288	PLEKHA3	muscle
ENSOARG00000018447	SGCB	muscle
ENSOARG00000006205	s_eptin9	muscle
ENSOARG00000013949	SNRNP200	muscle
ENSOARG00000003518	SNTB2	muscle
ENSOARG00000007666	SLC25A4	muscle
ENSOARG00000001551	BCHE	muscle
ENSOARG00000004708	REEP3	muscle
ENSOARG00000008849	AGTPBP1	muscle
ENSOARG00000013729	LATS2	muscle
ENSOARG00000015652	G3BP2	muscle
ENSOARG00000017589	DSTN	muscle
ENSOARG00000020826	BNIP2	muscle
ENSOARG00000003275	WFIKKN2	muscle
ENSOARG00000006716	ENTPD1	muscle
ENSOARG00000019338	IFT172	muscle
ENSOARG00000000745	CSPP1	muscle
ENSOARG00000013876	EPB41L2	muscle
ENSOARG00000002249	ADAM33	muscle
ENSOARG00000003085	CNTNAP1	muscle
ENSOARG00000014772	ADD1	muscle
ENSOARG00000017460	RAC3	muscle
ENSOARG00000018728		muscle
ENSOARG00000014988	AHNAK	muscle
ENSOARG00000001858	ZC3H11A	muscle
ENSOARG00000001013	RNF19A	muscle
ENSOARG00000007416	KIAA1429	muscle
ENSOARG00000001069	GOLIM4	muscle
ENSOARG00000009068	RSU1	muscle
ENSOARG00000019508	SLC38A1	muscle
ENSOARG00000019786	POPDC2	muscle
ENSOARG00000015354		muscle
ENSOARG00000008132	ITPR1	muscle
ENSOARG00000013343	PIEZO1	muscle
ENSOARG00000004174	TAGLN	muscle
ENSOARG00000005235	GYG1	muscle
ENSOARG00000006097	MAGED2	muscle
ENSOARG00000012014	IDH2	muscle
ENSOARG00000013273	RRAS	muscle
ENSOARG00000020637	LIX1L	muscle
ENSOARG00000020662	DCUN1D1	muscle
ENSOARG00000003372	FLNC	muscle
ENSOARG00000008888	PCM1	muscle
ENSOARG00000013419	SACS	muscle
ENSOARG00000015519	NEK1	muscle
ENSOARG00000017329	ENAH	muscle
ENSOARG00000018411	CALML4	muscle
ENSOARG00000020775	HERC1	muscle
ENSOARG00000016574	PCOLCE	muscle
ENSOARG00000008997	PYGM	muscle
ENSOARG00000015394	P4HA2	muscle
ENSOARG00000016258	RCN1	muscle
ENSOARG00000001739		muscle
ENSOARG00000012108	ACTB	muscle
ENSOARG00000013207		muscle
ENSOARG00000003754	CTIF	muscle
ENSOARG00000005308	PDK2	muscle
ENSOARG00000003894	THBS3	muscle
ENSOARG00000005365	FHOD3	muscle
ENSOARG00000015842	P4HTM	muscle
ENSOARG00000016943	SESTD1	muscle
ENSOARG00000001913	PPP1R12C	muscle
ENSOARG00000002144	LDLRAD4	muscle
ENSOARG00000007673	SPIN1	muscle
ENSOARG00000009949	SKAP2	muscle
ENSOARG00000013938	RABGAP1	muscle
ENSOARG00000004680	SH3PXD2A	muscle
ENSOARG00000008203	CD99	muscle
ENSOARG00000002830	LATS1	muscle
ENSOARG00000003178	C1orf198	muscle
ENSOARG00000017292	CDS2	muscle
ENSOARG00000009906	TTC23	muscle
ENSOARG00000019707	ARHGAP31	muscle
ENSOARG00000005882	ATE1	muscle
ENSOARG00000008439	CDADC1	muscle
ENSOARG00000008971	KIF27	muscle
ENSOARG00000006688	EVC	muscle
ENSOARG00000010550	NENF	muscle
ENSOARG00000005289	COX7A1	muscle
ENSOARG00000004262	NUCKS1	muscle
ENSOARG00000020018	SHANK3	muscle
ENSOARG00000004660	GRAMD1A	muscle
ENSOARG00000007614	ACSL1	muscle
ENSOARG00000010607	CCDC8	muscle
ENSOARG00000012392	MRC2	muscle
ENSOARG00000005944	CD97	muscle
ENSOARG00000009085	SESN3	muscle
ENSOARG00000014685	SLC2A12	muscle
ENSOARG00000005657	TSC1	muscle
ENSOARG00000005749	RAB23	muscle
ENSOARG00000009190		muscle
ENSOARG00000019300	PFKM	muscle
ENSOARG00000014874	SCARA5	muscle
ENSOARG00000008413	SEC23A	muscle
ENSOARG00000013861	MPDZ	muscle
ENSOARG00000007395	TRPC6	muscle
ENSOARG00000013756	ARHGAP12	muscle
ENSOARG00000019879	LRRC58	muscle
ENSOARG00000019086	IPO9	muscle
ENSOARG00000008162	MAP4K3	muscle
ENSOARG00000008277	OGN	muscle
ENSOARG00000020023	MACF1	muscle
ENSOARG00000009306	DOCK7	muscle
ENSOARG00000019706	NDRG2	muscle
ENSOARG00000011970	TESK1	muscle
ENSOARG00000009978	FBXO32	muscle
ENSOARG00000010471	SPG20	muscle
ENSOARG00000013687	NHLRC2	muscle
ENSOARG00000017193	ARHGAP29	muscle
ENSOARG00000011215		muscle
ENSOARG00000011221	NXN	muscle
ENSOARG00000011762	NPR2	muscle
ENSOARG00000013286	RDX	muscle
ENSOARG00000014899	ZDHHC17	muscle
ENSOARG00000016485	PMP22	muscle
ENSOARG00000007573		muscle
ENSOARG00000010283	MX1	type I interferon	type I interferon
ENSOARG00000006142	IFIH1	type I interferon	type I interferon
ENSOARG00000009097	OAS2	type I interferon	type I interferon
ENSOARG00000003782	B2M	type I interferon	type I interferon
ENSOARG00000007622	PSMB8	type I interferon	type I interferon
ENSOARG00000000942	RNF213	type I interferon
ENSOARG00000012500	ZNFX1	type I interferon
ENSOARG00000014731	DDX58	type I interferon
ENSOARG00000019733	MOV10	type I interferon
ENSOARG00000009740	EIF2AK2	type I interferon
ENSOARG00000018383	DHX58	type I interferon
ENSOARG00000020150	PARP9	type I interferon
ENSOARG00000020153	DTX3L	type I interferon
ENSOARG00000020160	PARP14	type I interferon
ENSOARG00000007738	TAP1	type I interferon
ENSOARG00000007866	PSMB9	type I interferon
