# Supplementary material for: Across-Experiment Transcriptomics of Sheep Rumen Identifies Expression of Lipid/Oxo-Acid Metabolism and Muscle Cell Junction Genes Associated With Variation in Methane-Related Phenotypes
Source: Front Genet. 2018 Aug 20;9:330. doi: 10.3389/fgene.2018.00330 (PMC6109778; doi:10.3389/fgene.2018.00330)
Supplement: TABLE S4 — The annotation data from the latest sheep transcriptome atlas (Clark et al., 2017) for the genes involved in ketone body metabolic pathways and genes correlated with methane phenotype. [file Table_4.XLSX]

## Sheet: Table S4_metabolic_gene_atlas2
ID	Symbol	Involved in known ketone body pathways	Identified correlated with methane traits	Expression category	Tissue with highest PEM (= avg. TPM in tissue/avg. TPM across all tissues)	Tissue specificity index (tau)	Mean TPM considering all tissues/median TPM considering all tissues	GO term (molecular function)	GO term (biological process)	GO term (cellular component)
ENSOARG00000013118	ACADS	Yes	Yes	tissue enhanced (omasum (TxBF adult female), replicate 1, omasum (TxBF adult female), replicate 2, omasum (TxBF adult male), replicate 1, omasum (TxBF adult male), replicate 2, rumen (TxBF adult female), replicate 1, rumen (TxBF adult female), replicate 2, rumen (TxBF adult female), replicate 3, rumen (TxBF adult male), replicate 2)	rumen (TxBF adult female), replicate 1 (1.805)	0.895	1.569	oxidoreductase activity, acting on the CH-CH group of donors (GO:0016627) | flavin adenine dinucleotide binding (GO:0050660) | acyl-CoA dehydrogenase activity (GO:0003995)	metabolic process (GO:0008152) | oxidation-reduction process (GO:0055114)	nucleus (GO:0005634) | mitochondrion (GO:0005739)
ENSOARG00000007033	HMGCL	Yes	Yes	detected in all, tissue enhanced (rumen (TxBF adult female), replicate 1, rumen (TxBF adult female), replicate 3, rumen (TxBF adult male), replicate 2)	rumen (TxBF adult female), replicate 3 (1.599)	0.853	1.217	metal ion binding (GO:0046872) | protein homodimerization activity (GO:0042803) | magnesium ion binding (GO:0000287) | receptor binding (GO:0005102) | manganese ion binding (GO:0030145) | hydroxymethylglutaryl-CoA lyase activity (GO:0004419) | catalytic activity (GO:0003824)	ketone body biosynthetic process (GO:0046951) | mitochondrion organization (GO:0007005) | protein tetramerization (GO:0051262)	peroxisome (GO:0005777) | mitochondrion (GO:0005739) | mitochondrial inner membrane (GO:0005743)
ENSOARG00000020383	BDH1	Yes	Yes	tissue enhanced (omasum (TxBF adult female), replicate 1, omasum (TxBF adult female), replicate 2, omasum (TxBF adult female), replicate 3, omasum (TxBF adult male), replicate 1, omasum (TxBF adult male), replicate 2, omasum (TxBF adult male), replicate 3, omasum (TxBF lamb/8 weeks female), replicate 1, omasum (TxBF lamb/8 weeks male), replicate 1, omasum (TxBF lamb/8 weeks male), replicate 2, re…	omasum (TxBF adult female), replicate 3 (2.845)	0.916	3.387	3-hydroxybutyrate dehydrogenase activity (GO:0003858) | oxidoreductase activity (GO:0016491)	metabolic process (GO:0008152) | oxidation-reduction process (GO:0055114)	cytoplasm (GO:0005737) | mitochondrion (GO:0005739) | nucleoplasm (GO:0005654) | mitochondrial inner membrane (GO:0005743)
ENSOARG00000010175	ETFA-like	No	Yes	mixed expression	skeletal muscle bicep (TxBF adult female), replicate 2 (1.406)	0.726	1.167	flavin adenine dinucleotide binding (GO:0050660) | electron carrier activity (GO:0009055)	unknown	unknown
ENSOARG00000004315	ACSF2	No	Yes	tissue enhanced (omasum (TxBF adult female), replicate 1, omasum (TxBF adult female), replicate 3, omasum (TxBF adult male), replicate 1, omasum (TxBF adult male), replicate 2, omasum (TxBF adult male), replicate 3, omasum (TxBF lamb/8 weeks female), replicate 1, omasum (TxBF lamb/8 weeks male), replicate 1, reticulum (TxBF adult male), replicate 1, reticulum (TxBF lamb/8 weeks male), replicate 1…	rumen (TxBF lamb/1 week male), replicate 1 (1.683)	0.878	1.362	protein binding (GO:0005515) | catalytic activity (GO:0003824)	metabolic process (GO:0008152)	mitochondrion (GO:0005739)
ENSOARG00000013700	CBR1	No	Yes	tissue enhanced (abomasum (TxBF lamb/newborn female), replicate 1, abomasum (TxBF lamb/newborn male), replicate 1, liver (TxBF adult female), replicate 1, liver (Texel adult male), replicate 1, pylorus (TxBF lamb/1 week female), replicate 1, pylorus (TxBF lamb/newborn female), replicate 1, pylorus (TxBF lamb/newborn female), replicate 2, pylorus (TxBF lamb/newborn male), replicate 1, rumen (TxBF …	pylorus (TxBF lamb/newborn female), replicate 1 (2.117)	0.937	2.264	oxidoreductase activity (GO:0016491)	metabolic process (GO:0008152) | oxidation-reduction process (GO:0055114)	unknown
ENSOARG00000010221	Prostaglandin F synthase1-like	No	Yes	tissue enhanced (omasum (TxBF adult female), replicate 3, omasum (TxBF lamb/8 weeks male), replicate 2, reticulum (TxBF adult male), replicate 1)	omasum (TxBF adult female), replicate 3 (7.406)	0.954	986.314	oxidoreductase activity (GO:0016491)	oxidation-reduction process (GO:0055114)	unknown
ENSOARG00000009762	AKR1C4	No	Yes	tissue enhanced (liver (TxBF adult male), replicate 1, liver (TxBF adult male), replicate 2, liver (TxBF adult male), replicate 3, omasum (TxBF adult female), replicate 1, omasum (TxBF adult female), replicate 3, omasum (TxBF adult male), replicate 2, omasum (TxBF lamb/8 weeks male), replicate 2, reticulum (TxBF lamb/8 weeks male), replicate 2, rumen (TxBF adult female), replicate 1, rumen (TxBF …	rumen (TxBF adult female), replicate 3 (5.041)	0.951	48.513	oxidoreductase activity (GO:0016491)	oxidation-reduction process (GO:0055114)	unknown
ENSOARG00000012026	ABHD11	No	Yes	mixed expression	macrophage LPS time course 0 hrs (TxBF adult male), replicate 2 (1.571)	0.755	1.268	hydrolase activity, acting on ester bonds (GO:0016788)	GPI anchor metabolic process (GO:0006505) | intracellular protein transport (GO:0006886) | biosynthetic process (GO:0009058)	mitochondrion (GO:0005739)
ENSOARG00000000097	SULT1C2	No	Yes	tissue enhanced (abomasum (TxBF lamb/newborn female), replicate 1, pylorus (TxBF lamb/1 week female), replicate 1, pylorus (TxBF lamb/8 weeks female), replicate 1, pylorus (TxBF lamb/newborn female), replicate 1, pylorus (TxBF lamb/newborn female), replicate 2, pylorus (TxBF lamb/newborn male), replicate 1)	pylorus (TxBF lamb/newborn female), replicate 1 (7.564)	0.965	804.793	protein binding (GO:0005515) | transferase activity (GO:0016740) | sulfotransferase activity (GO:0008146)	sulfation (GO:0051923)	extracellular exosome (GO:0070062)
ENSOARG00000008783	BSG	No	Yes	detected in all	kidney cortex (TxBF adult female), replicate 3 (1.334)	0.802	1.337	protein binding (GO:0005515)	unknown	acrosomal membrane (GO:0002080) | focal adhesion (GO:0005925) | plasma membrane (GO:0005886) | membrane (GO:0016020) | mitochondrion (GO:0005739) | extracellular exosome (GO:0070062)
ENSOARG00000003052	MAOA	No	Yes	detected in all, tissue enhanced (jejunum (TxBF adult female), replicate 1, omentum (Texel adult female), replicate 1, omentum (Texel adult male), replicate 1, omentum (Texel lamb/6-10 months female), replicate 1, rectum (Texel lamb/6-10 months female), replicate 1, reticulum (TxBF adult female), replicate 1, reticulum (TxBF adult female), replicate 2, thyroid (Texel adult female), replicate 1)	thyroid (Texel adult female), replicate 1 (1.833)	0.872	1.673	protein binding (GO:0005515) | primary amine oxidase activity (GO:0008131) | oxidoreductase activity (GO:0016491)	dopamine catabolic process (GO:0042420) | oxidation-reduction process (GO:0055114)	mitochondrion (GO:0005739)
ENSOARG00000020132	FAM162A	No	Yes	detected in all, tissue enhanced (caecum (TxBF lamb/1 week female), replicate 1, caecum (TxBF lamb/1 week female), replicate 2, caecum (TxBF lamb/1 week male), replicate 1, caecum (TxBF lamb/8 weeks female), replicate 1, caecum (TxBF lamb/8 weeks male), replicate 1, caecum (TxBF lamb/newborn female), replicate 1, colon large (TxBF lamb/1 week male), replicate 1, colon spiral (TxBF lamb/1 week fem…	caecum (TxBF lamb/1 week male), replicate 1 (1.506)	0.882	1.689	protein binding (GO:0005515)	positive regulation of apoptotic process (GO:0043065) | positive regulation of release of cytochrome c from mitochondria (GO:0090200) | cellular response to hypoxia (GO:0071456) | obsolete transformed cell apoptotic process (GO:0006927) | activation of cysteine-type endopeptidase activity involved in apoptotic process (GO:0006919) | neuron apoptotic process (GO:0051402)	cytoplasm (GO:0005737) | mitochondrion (GO:0005739) | extracellular exosome (GO:0070062)
ENSOARG00000001203	RPL35-like	No	Yes	detected in all, tissue enhanced (abomasum (TxBF adult female), replicate 3, adrenal gland medulla (TxBF adult male), replicate 2, hemolymph node (TxBF adult male), replicate 2, kidney cortex (TxBF adult male), replicate 2, lung (TxBF adult female), replicate 3, mesenteric lymph node (TxBF adult female), replicate 3, prescapular lymph node (TxBF adult female), replicate 2)	lung (TxBF adult female), replicate 3 (2.171)	0.936	1.381	structural constituent of ribosome (GO:0003735)	translation (GO:0006412)	intracellular (GO:0005622) | ribosome (GO:0005840)
ENSOARG00000011112	ACAT1	Yes	No	detected in all	thoracic oesophageal muscle (TxBF adult) (1.365)	0.793	1.22	transferase activity (GO:0016740) | acetyl-CoA C-acetyltransferase activity (GO:0003985) | transferase activity, transferring acyl groups (GO:0016746) | transferase activity, transferring acyl groups other than amino-acyl groups (GO:0016747) | catalytic activity (GO:0003824)	metabolic process (GO:0008152)	mitochondrion (GO:0005739) | extracellular exosome (GO:0070062) | mitochondrial inner membrane (GO:0005743)
ENSOARG00000000369	ECHS1	Yes	No	detected in all, tissue enhanced (liver)	liver (TxBF adult) (1.491)	0.858	1.537	protein binding (GO:0005515) | catalytic activity (GO:0003824)	metabolic process (GO:0008152)	mitochondrion (GO:0005739) | extracellular exosome (GO:0070062)
ENSOARG00000006624	ACSS1	Yes	No	detected in all, tissue enhanced (colon large)	colon large (TxBF lamb/8 weeks) (1.602)	0.809	1.435	ATP binding (GO:0005524) | protein binding (GO:0005515) | ligase activity (GO:0016874) | nucleotide binding (GO:0000166) | AMP binding (GO:0016208) | catalytic activity (GO:0003824) | acetate-CoA ligase activity (GO:0003987)	metabolic process (GO:0008152) | acetyl-CoA biosynthetic process from acetate (GO:0019427) | acetyl-CoA biosynthetic process (GO:0006085)	mitochondrion (GO:0005739) | mitochondrial matrix (GO:0005759)
ENSOARG00000008236	HADH	Yes	No	detected in all	kidney cortex (Texel lamb/6-10 months) (1.333)	0.691	1.344	oxidoreductase activity, acting on the CH-OH group of donors, NAD or NADP as acceptor (GO:0016616) | flavin adenine dinucleotide binding (GO:0050660) | 3-hydroxyacyl-CoA dehydrogenase activity (GO:0003857) | NAD binding (GO:0051287) | oxidoreductase activity (GO:0016491) | NAD+ binding (GO:0070403)	fatty acid metabolic process (GO:0006631) | glycerol-3-phosphate catabolic process (GO:0046168) | oxidation-reduction process (GO:0055114)	cytoplasm (GO:0005737) | nucleoplasm (GO:0005654) | mitochondrion (GO:0005739) | mitochondrial inner membrane (GO:0005743)
ENSOARG00000020427	HMGCS2	Yes	No	mixed expression	rumen (Texel adult) (5.425)	0.914	313.287	hydroxymethylglutaryl-CoA synthase activity (GO:0004421) | catalytic activity (GO:0003824)	metabolic process (GO:0008152) | isoprenoid biosynthetic process (GO:0008299)	mitochondrion (GO:0005739) | mitochondrial inner membrane (GO:0005743)
Data from the 5th column were extracted from: Clark, E.L., et al. (2017). A high resolution atlas of gene expression in the domestic sheep (Ovis aries). PLOS Genetics 13(9), e1006997. doi: 10.1371/journal.pgen.1006997.
