# Supplementary material for: Across-Experiment Transcriptomics of Sheep Rumen Identifies Expression of Lipid/Oxo-Acid Metabolism and Muscle Cell Junction Genes Associated With Variation in Methane-Related Phenotypes
Source: Front Genet. 2018 Aug 20;9:330. doi: 10.3389/fgene.2018.00330 (PMC6109778; doi:10.3389/fgene.2018.00330)
Supplement: TABLE S5 — Gene expression correlation coefficients (r) with CH4 and rumen phenotype in AUS and NZ experiments. [file Table_5.XLSX]

## Sheet: Table S5 SCFA CH4 genes
gene.ID	correlated.traits	ensembl.name	sub-cluster and annotation	nz.ch4.g/d	aus.ch4.g/d	nz.ch4.yield	aus.ch4.yield	nz.acetate.mM	aus.acetate.mM	nz.butyrate.mM	aus.butyrate.mM	nz.propionate.mM	aus.propionate.mM
ENSOARG00000009247	Acetate Propionate	HIST1H2AD	cell cycle	0.602782	0.0209568	-0.053707	-0.0172268	0.422936	0.196478	0.339322	0.121118	0.35889	0.24259
ENSOARG00000020042	Butyrate	HIST1H2AG	cell cycle	0.504698	-0.0233697	0.0395116	0.0464256	0.3002	0.21828	0.304734	0.15763	0.317871	0.284749
ENSOARG00000009236	Butyrate	HIST1H2AI	cell cycle	0.529094	0.101031	0.0611573	0.0570995	0.31795	0.226657	0.324671	0.144975	0.265859	0.293953
ENSOARG00000020067	Acetate Propionate	HIST1H2AL	cell cycle	0.501394	-0.182119	0.0978373	-0.0262471	0.315098	0.147408	0.325029	0.00862544	0.301685	0.148066
ENSOARG00000020669	Acetate Butyrate Propionate	HIST2H2BF	cell cycle	0.54775	-0.0611004	0.178781	-0.0174571	0.384184	0.262961	0.384932	0.166743	0.365009	0.319511
ENSOARG00000000647	Acetate Butyrate Propionate	KIF11	cell cycle	0.605579	-0.0537314	0.0174879	-0.0760335	0.269714	0.318779	0.235764	0.199367	0.256841	0.432158
ENSOARG00000000671	Acetate Propionate	Histone H2B type 1	cell cycle	0.47599	-0.129601	0.145646	0.0261764	0.244578	0.201403	0.205414	0.0492606	0.232796	0.255363
ENSOARG00000000885	Acetate Propionate	Histone H2B	cell cycle	0.451673	-0.103081	0.144169	0.00938345	0.403664	0.271026	0.342882	0.133319	0.372836	0.349711
ENSOARG00000018500	Acetate Propionate	Histone H2B	cell cycle	0.543758	-0.100869	0.0973386	-0.0165843	0.31606	0.20095	0.271108	0.0712825	0.292308	0.256419
ENSOARG00000020040	Acetate Butyrate Propionate	Histone H2A	cell cycle	0.473565	-0.0841725	-0.0391855	-0.00780449	0.451546	0.217926	0.371644	0.143206	0.391545	0.287251
ENSOARG00000020126	Acetate Butyrate Propionate	BUB1B	cell cycle	0.609124	-0.0369105	0.0651577	0.0892853	0.335475	0.218711	0.317582	0.173837	0.279623	0.289455
ENSOARG00000011059	Acetate Butyrate	CENPE	cell cycle	0.530474	-0.0909493	-0.07285	-0.144201	0.249454	0.338337	0.223758	0.163586	0.154225	0.384393
ENSOARG00000021089	Butyrate	DLGAP5	cell cycle	0.583149	-0.0161553	0.115923	-0.0194235	0.31158	0.365887	0.277499	0.217534	0.284872	0.4354
ENSOARG00000015491	Acetate	KIF4A	cell cycle	0.509933	0.0349439	0.120011	-0.0529764	0.296572	0.290536	0.226128	0.175091	0.303683	0.393968
ENSOARG00000009575	Acetate Butyrate Propionate	MIS18BP1	cell cycle	0.544579	-0.0666394	0.0957635	-0.174602	0.331756	0.326486	0.296205	0.194703	0.345654	0.364509
ENSOARG00000004016	Butyrate	NCAPG	cell cycle	0.579378	-0.11112	0.0818487	-0.0368953	0.348737	0.393758	0.348158	0.253889	0.339644	0.485011
ENSOARG00000012267	Acetate Butyrate	PRC1	cell cycle	0.640283	-0.0756504	0.107496	-0.0922363	0.427579	0.322023	0.425028	0.241279	0.387318	0.368788
ENSOARG00000014321	Acetate	TOP2A	cell cycle	0.441064	-0.109107	0.0453097	-0.064849	0.224283	0.293445	0.192547	0.159799	0.185738	0.41112
ENSOARG00000007151	Butyrate	TTK	cell cycle	0.495826	-0.0986716	0.126085	0.000291649	0.208934	0.306563	0.276232	0.205031	0.223666	0.393716
			average r of the cell cycle genes	0.535268	-0.0624376	0.0723042	-0.0272566	0.324226	0.269348	0.299402	0.156857	0.297898	0.336639
ENSOARG00000010175	Butyrate CH4	ETFA-like	metabolism	0.359914	0.154465	0.226429	0.270063	0.319454	-0.00957123	0.271363	0.163903	0.391969	0.0561031
ENSOARG00000020132	Butyrate CH4	FAM162A	metabolism	0.423796	0.167273	0.323778	0.202461	0.316883	0.0711924	0.31026	0.164224	0.370265	0.124897
ENSOARG00000001203	CH4	RPL35-like	metabolism	0.30728	0.183672	0.298735	0.31083	0.179829	-0.159773	0.153802	-0.071407	0.230034	-0.12354
ENSOARG00000010221	Acetate Butyrate CH4 Propionate	Prostaglandin F synthase 1-like	metabolism	0.342029	0.242188	0.335364	0.209394	0.381029	0.210037	0.364748	0.308359	0.463032	0.271878
ENSOARG00000012026	Butyrate CH4	ABHD11	metabolism	0.454644	0.228532	0.322933	0.310816	0.31543	0.0235643	0.339373	0.181597	0.366351	0.118211
ENSOARG00000020868	Butyrate	AK2	metabolism	0.358998	0.144599	0.163074	0.207029	0.279	0.0831516	0.219796	0.208318	0.267755	0.218332
ENSOARG00000020784	Butyrate	CA12	metabolism	0.11773	0.376087	0.437666	0.144815	0.121675	0.174666	0.215312	0.311897	0.211854	0.195125
ENSOARG00000001476	Butyrate	ETFA-like	metabolism	0.541884	0.193247	0.236885	0.142061	0.420846	0.0616922	0.447224	0.178506	0.515679	0.109104
ENSOARG00000020069	Propionate	MDH1	metabolism	0.489906	-0.0161587	0.303768	0.146323	0.290661	0.0720494	0.30168	0.0722536	0.359163	0.143467
ENSOARG00000004103	Butyrate	PTPN13	metabolism	0.438821	0.206559	0.260646	0.0603081	0.148182	0.0731024	0.206454	0.172803	0.23346	0.0815621
ENSOARG00000010837	Butyrate	TPMT	metabolism	0.439205	0.137784	0.338002	0.19288	0.282307	0.0791199	0.287349	0.157237	0.365451	0.1658
ENSOARG00000006916	Butyrate	TXN	metabolism	0.470748	0.102951	-0.0355293	0.137863	0.309721	0.196204	0.223894	0.150911	0.241014	0.22275
ENSOARG00000009435	Propionate	NDUFA9	metabolism	0.530163	-0.123761	0.165422	0.119688	0.310648	0.093603	0.23246	0.0741747	0.328645	0.175899
			average r of the metabolism genes	0.405778	0.153649	0.259783	0.18881	0.282743	0.0745414	0.274901	0.159444	0.334205	0.135353
ENSOARG00000003559	Propionate	ABCC3	metabolism (lipid/oxo-acid metabolism)	0.169033	0.442604	0.286746	0.0288757	0.175897	0.146664	0.191906	0.283246	0.231762	0.142488
ENSOARG00000011112	Butyrate	ACAT1	metabolism (lipid/oxo-acid metabolism)	0.267906	0.258316	0.254257	0.154236	0.233074	-0.00673011	0.215359	0.155477	0.299419	0.062372
ENSOARG00000013118	CH4	ACADS	metabolism (lipid/oxo-acid metabolism)	0.305666	0.450062	0.322529	0.265932	0.173732	-0.133677	0.18554	0.134375	0.238273	-0.0777952
ENSOARG00000004315	CH4	ACSF2	metabolism (lipid/oxo-acid metabolism)	0.358435	0.214952	0.206716	0.216003	0.279642	-0.0160266	0.244129	0.137948	0.372693	0.0948272
ENSOARG00000009762	Butyrate CH4 Propionate	AKR1C4	metabolism (lipid/oxo-acid metabolism)	0.294049	0.245229	0.422234	0.243614	0.251012	0.109538	0.288551	0.20763	0.367834	0.201438
ENSOARG00000020383	Butyrate CH4	BDH1	metabolism (lipid/oxo-acid metabolism)	0.322007	0.253331	0.209478	0.285132	0.335504	-0.0359584	0.334803	0.18611	0.374313	0.037877
ENSOARG00000013700	CH4	CBR1	metabolism (lipid/oxo-acid metabolism)	0.345981	0.353001	0.295191	0.185378	0.310741	0.0750592	0.343744	0.199157	0.390062	0.0731225
ENSOARG00000007033	Butyrate CH4	HMGCL	metabolism (lipid/oxo-acid metabolism)	0.3499	0.326694	0.265321	0.186143	0.317114	0.0267913	0.323831	0.180649	0.382363	0.124664
ENSOARG00000008783	Butyrate CH4	BSG	metabolism (lipid/oxo-acid metabolism)	0.396998	0.311011	0.310237	0.25001	0.320674	-0.0196645	0.319454	0.170737	0.381688	0.0620256
ENSOARG00000000097	CH4	SULT1C2	metabolism (lipid/oxo-acid metabolism)	0.333946	0.249928	0.243088	0.265772	0.29352	0.117375	0.314833	0.242502	0.326381	0.173391
			average r of the metabolism (lipid/oxo-acid metabolism) genes	0.314392	0.310513	0.28158	0.20811	0.269091	0.0263372	0.276215	0.189783	0.336479	0.0894409
