# Supplementary material for: Across-Experiment Transcriptomics of Sheep Rumen Identifies Expression of Lipid/Oxo-Acid Metabolism and Muscle Cell Junction Genes Associated With Variation in Methane-Related Phenotypes
Source: Front Genet. 2018 Aug 20;9:330. doi: 10.3389/fgene.2018.00330 (PMC6109778; doi:10.3389/fgene.2018.00330)
Supplement: TABLE S6 — Genes showed differential gene expression with FDR < 0.1 between long and short MRT animals in the AUS experiment. [file Table_6.XLSX]

## Sheet: Table S6. DE genes
genes	ensembl.name	mrt.s.l.muscle.exp.adjusted.logFC	mrt.s.l.muscle.exp.adjusted.logCPM:	mrt.s.l.muscle.exp.adjusted.exp.Pvalue	mrt.s.l.muscle.exp.adjusted.FDR	mrt.s.l.muscle.depth.adjusted.PValue	mrt.s.l.muscle.depth.adjusted.FDR	top200.neg.cor.mrt.yield
ENSOARG00000019468	KIAA2018	1.01521	6.29512	8.40449e-08	0.000323048	5.18771e-08	0.000466374	Yes
ENSOARG00000004897	CAMTA2	0.916236	5.47871	1.81912e-08	0.000139844	6.06666e-08	0.000466374
ENSOARG00000003139	SIK3	0.890706	4.84387	4.15231e-09	6.38418e-05	2.32363e-07	0.00119086
ENSOARG00000008561	UCP2	1.12454	3.60587	4.38109e-08	0.000224531	3.26332e-07	0.00125434
ENSOARG00000003007		1.50667	3.33641	2.92417e-07	0.000642272	6.19041e-07	0.00190355	Yes
ENSOARG00000016970	TPP1	0.945051	4.44677	7.10085e-07	0.00136469	1.34364e-06	0.00328712
ENSOARG00000002503	ATXN2L	0.795414	5.30612	1.82095e-07	0.000516237	1.49657e-06	0.00328712
ENSOARG00000014652	TNS4	1.03649	5.70709	2.90859e-06	0.00319425	3.72832e-06	0.00716536
ENSOARG00000008632	TMEM63B	0.714247	5.93291	2.01458e-07	0.000516237	5.02394e-06	0.00858256
ENSOARG00000007056	NUP214	0.836033	5.54278	1.64004e-06	0.00252155	5.72025e-06	0.00879489
ENSOARG00000007658	PRRC2A	0.849506	6.98883	3.36106e-06	0.00322977	8.78984e-06	0.0122858
ENSOARG00000014655	ZMIZ2	0.658378	5.36407	2.39315e-06	0.00319425	1.09627e-05	0.0140459
ENSOARG00000016413		0.958183	3.8709	3.33184e-06	0.00322977	1.26692e-05	0.0149837
ENSOARG00000010632	TET2	0.699521	6.65307	2.87239e-06	0.00319425	1.57229e-05	0.0151087	Yes
ENSOARG00000006042	SAMD4B	0.845622	4.71058	4.60325e-06	0.00416323	1.48537e-05	0.0151087
ENSOARG00000016395	TFAP2A	1.11469	3.01527	5.27445e-06	0.00426814	1.54913e-05	0.0151087
ENSOARG00000009830	KMT2A	0.684427	6.62783	1.09964e-05	0.00735084	1.90861e-05	0.0172617
ENSOARG00000011785	PPARD	0.796146	5.14914	1.20893e-05	0.00774472	2.04486e-05	0.0174665
ENSOARG00000021177	ZFP36L1	0.992227	4.49852	2.53023e-06	0.00319425	2.67624e-05	0.0216564
ENSOARG00000010551	PLEKHM1	0.687181	5.39199	6.66742e-05	0.0185142	3.41231e-05	0.0262321	Yes
ENSOARG00000020820	ECM1	0.958561	7.22114	8.76136e-06	0.006123	4.09452e-05	0.0294669
ENSOARG00000000032	MT-ND5	1.11443	9.23202	1.35335e-05	0.00800299	4.38478e-05	0.0294669
ENSOARG00000014356	HIVEP1	0.892494	3.74338	2.10976e-05	0.00950156	4.40805e-05	0.0294669
ENSOARG00000012233	ZFR	0.548303	6.14317	5.86319e-06	0.00450733	4.72053e-05	0.0302409	Yes
ENSOARG00000005023	PHF12	0.756163	4.77517	2.16296e-05	0.00950156	5.25849e-05	0.0323397
ENSOARG00000009769	TRAF3IP2	0.884479	4.36134	5.08864e-05	0.0156476	7.03191e-05	0.0386127	Yes
ENSOARG00000007985	CIC	0.657506	5.23913	1.70879e-05	0.00905955	6.60309e-05	0.0386127
ENSOARG00000006454	DPP4	-0.881717	3.33325	4.2493e-05	0.0151504	6.96886e-05	0.0386127
ENSOARG00000006476	PRKACA	1.04947	4.37884	2.43746e-05	0.0101287	8.21199e-05	0.0435377
ENSOARG00000011746	MDC1	0.737318	5.20168	2.9567e-05	0.011963	8.81501e-05	0.0451769
ENSOARG00000000023	COIII	1.47239	8.30412	3.82151e-05	0.0143307	9.20381e-05	0.0456479
ENSOARG00000019528		1.46419	2.12386	0.00074781	0.0727695	0.000104715	0.0503123
ENSOARG00000012667	NFIC	0.773682	3.69308	1.68591e-05	0.00905955	0.000119897	0.0543147
ENSOARG00000012777	SETD1B	0.903126	4.02389	4.72914e-05	0.0155859	0.000120111	0.0543147
ENSOARG00000005315	MMP1	-2.71338	1.26289	0.000195935	0.0327446	0.000124603	0.0546307
ENSOARG00000000680	ELMSAN1	0.549856	5.82243	5.01937e-05	0.0156476	0.000127916	0.0546307
ENSOARG00000014423	DAB2IP	0.68334	5.7076	0.000133486	0.0266538	0.000133407	0.055436
ENSOARG00000011850	PXN	1.09427	3.31927	4.29392e-05	0.0151504	0.000140834	0.0560276
ENSOARG00000011728	BCL9L	0.66043	4.54739	0.000112386	0.0239422	0.000143135	0.0560276
ENSOARG00000005156	ATN1	0.840614	3.89658	1.63675e-05	0.00905955	0.000145763	0.0560276
ENSOARG00000004522	AFF1	0.543181	5.52747	2.37281e-05	0.0101287	0.000151748	0.0569054
ENSOARG00000008048	FAM120A	0.590004	6.98766	3.55286e-05	0.0136563	0.000177026	0.0639517
ENSOARG00000009206	SCGB1C1	1.07461	3.59649	4.76447e-05	0.0155859	0.000178857	0.0639517
ENSOARG00000005783	MAPRE2	1.01485	5.80534	1.33648e-05	0.00800299	0.000201732	0.065992	Yes
ENSOARG00000017641	BMPR2	0.630681	5.90974	5.32622e-05	0.016057	0.000200503	0.065992	Yes
ENSOARG00000018717	SREBF2	0.540857	7.04665	3.08137e-05	0.0121477	0.000197627	0.065992
ENSOARG00000018223	ATXN2	0.613206	6.22745	0.000127776	0.026194	0.000201578	0.065992
ENSOARG00000005937	MAST4	0.591448	7.37807	8.6429e-05	0.020816	0.000211235	0.0676611
ENSOARG00000003416	WASF2	0.798008	5.3918	6.76539e-05	0.0185142	0.000227587	0.0714114
ENSOARG00000006405	UBE4B	0.669995	6.58553	0.000113677	0.0239422	0.000306354	0.0782633	Yes
ENSOARG00000012001	MLXIP	0.677814	5.25737	0.00016985	0.0303657	0.000288992	0.0782633	Yes
ENSOARG00000014892	C10orf12	0.720702	4.09992	0.000135557	0.0267204	0.000313634	0.0782633	Yes
ENSOARG00000015884	HELZ	0.501294	5.98833	5.76459e-05	0.0169458	0.00026781	0.0782633	Yes
ENSOARG00000018809	CD44	0.550362	7.77803	1.93169e-05	0.00914005	0.000319056	0.0782633	Yes
ENSOARG00000013462		0.541929	5.32866	5.84148e-05	0.0169458	0.000260999	0.0782633
ENSOARG00000012564	ERC1	0.490792	6.45976	0.000105525	0.0235137	0.000262687	0.0782633
ENSOARG00000017943	EP300	0.656496	5.97653	0.000108326	0.0237931	0.000270022	0.0782633
ENSOARG00000004275	ARID1A	0.637658	6.10101	0.000145898	0.0273558	0.000279493	0.0782633
ENSOARG00000020805	RPRD2	0.886186	4.90637	0.000144316	0.0273558	0.000288121	0.0782633
ENSOARG00000024080		1.40925	3.8029	9.57127e-05	0.0222967	0.000303833	0.0782633
ENSOARG00000003640	BRD4	0.520766	5.7049	7.16806e-05	0.0186795	0.000310225	0.0782633
ENSOARG00000002055	FOXP4	0.773889	4.42196	4.33571e-05	0.0151504	0.000312359	0.0782633
ENSOARG00000012356	WNK1	0.52566	7.24563	7.82018e-05	0.0200392	0.000324978	0.0782633
ENSOARG00000011563	RNF38	1.34578	4.14477	6.82492e-06	0.00499682	0.000325779	0.0782633
ENSOARG00000004403	ARID5B	0.487093	7.1217	5.01311e-05	0.0156476	0.000340136	0.0804553	Yes
ENSOARG00000006687		2.42414	0.280469	0.000590358	0.0621695	0.00034568	0.0805277
ENSOARG00000004227	CCDC6	0.648523	5.54276	0.000117433	0.0243991	0.000419583	0.0821793	Yes
ENSOARG00000014339		0.512593	5.74201	1.89389e-05	0.00914005	0.000380139	0.0821793	Yes
ENSOARG00000008860	NFIA	0.800045	5.16095	1.96177e-05	0.00914005	0.000362596	0.0821793
ENSOARG00000020477	TGOLN2	0.487466	5.45378	0.00071996	0.0709576	0.000385566	0.0821793
ENSOARG00000012397	SRPR	0.742683	6.2657	0.000229186	0.0370919	0.000388163	0.0821793
ENSOARG00000000022	MT-ATP6	1.83731	7.58259	0.000477397	0.0560303	0.000400423	0.0821793
ENSOARG00000008423	SOS1	0.558031	5.44793	0.000101832	0.0233682	0.00040062	0.0821793
ENSOARG00000020128		2.73804	-0.412576	0.000726136	0.0711105	0.000404455	0.0821793
ENSOARG00000009224	NEK3	-0.697618	3.42129	0.000111526	0.0239422	0.000409529	0.0821793
ENSOARG00000009166	SF1	0.56312	5.99344	0.000145269	0.0273558	0.0004124	0.0821793
ENSOARG00000013769		1.03421	2.71472	0.0001296	0.0262185	0.000415073	0.0821793
ENSOARG00000009183	WBP2	0.900168	3.58947	0.000260562	0.040879	0.000415142	0.0821793
ENSOARG00000006929	R3HDM2	0.602867	5.61556	6.8638e-05	0.0185142	0.000422254	0.0821793
ENSOARG00000019993	ACTB	-3.59264	-0.674815	0.000296797	0.0438774	0.000443684	0.0852704
ENSOARG00000020885	RFX7	0.913438	3.4769	0.000185611	0.0324292	0.000455529	0.0864662	Yes
ENSOARG00000015002		-1.21881	6.44033	0.000467566	0.0557273	0.000462525	0.0867234
ENSOARG00000007513	SYNPO	0.88988	3.73798	0.000191383	0.0326946	0.000477029	0.0876207	Yes
ENSOARG00000019406	LRP10	0.52748	7.2924	0.000153273	0.0283924	0.000482987	0.0876207
ENSOARG00000001414	SUFU	0.875599	2.57683	0.000235777	0.0377612	0.000485257	0.0876207
ENSOARG00000009315	NACC1	1.00449	3.76445	0.000350636	0.049459	0.000490106	0.0876207
ENSOARG00000012358		0.709363	6.70757	8.66489e-05	0.020816	0.000554171	0.0973108	Yes
ENSOARG00000000095	PABPC1	0.541952	7.23191	0.000141759	0.0273558	0.000589748	0.101313
ENSOARG00000003154	ARHGAP21	0.502868	5.87306	0.000556258	0.0604485	0.000599254	0.101313
ENSOARG00000024795	Metazoa_SRP	-0.734806	7.30011	0.000524676	0.0584557	0.000606231	0.101313
ENSOARG00000017581	KDM6B	1.0083	2.79476	7.11712e-05	0.0186795	0.000634434	0.104886
ENSOARG00000020825	ADAMTSL4	1.1271	4.55869	8.22448e-07	0.00140502	0.000644502	0.105417
ENSOARG00000012739	TANC2	0.630781	4.61042	0.000345596	0.0493874	0.000702935	0.112131
ENSOARG00000000035	CYT.B	1.40829	9.92749	0.000463094	0.0556255	0.00070702	0.112131
ENSOARG00000001020	BCOR	0.585625	5.033	0.000532311	0.0584591	0.000714538	0.112131
ENSOARG00000020553	BCL9	1.10802	3.10059	0.000194187	0.0327446	0.000714721	0.112131
ENSOARG00000009496	C1QL1	3.81039	-0.173543	0.000641714	0.0650916	0.000731926	0.11367
ENSOARG00000018107	CFL1	0.537538	7.26165	0.000269783	0.0418981	0.000768661	0.118182
ENSOARG00000017489	AACS	-0.815534	3.86512	0.000895283	0.0782101	0.000785759	0.118633
ENSOARG00000019699	STK40	0.496479	4.61024	0.00094547	0.0807589	0.00078703	0.118633
ENSOARG00000012448	ZNF469	1.29486	1.64518	0.000188319	0.0325326	0.000837284	0.119771	Yes
ENSOARG00000013626	TMEM131	0.447965	5.68824	0.00015846	0.0290039	0.000825965	0.119771	Yes
ENSOARG00000016739		0.617017	6.34978	0.000181518	0.0320787	0.000833464	0.119771
ENSOARG00000020909	KIAA1522	0.795161	3.95155	0.000485881	0.0561686	0.000837401	0.119771
ENSOARG00000009586	ANKRD52	0.607188	4.74819	0.000450585	0.0545492	0.000843882	0.119771
ENSOARG00000018288	NCKAP5L	0.701828	4.39105	8.33042e-05	0.0206581	0.000849112	0.119771
ENSOARG00000001616	LY6D	-1.18754	5.17097	0.001033	0.081862	0.00087541	0.122358
ENSOARG00000000812		4.70911	-0.987169	0.000756376	0.0731402	0.000887371	0.122913
ENSOARG00000003669	ZFHX3	0.740485	5.21367	6.06428e-05	0.0172663	0.000944591	0.12967
ENSOARG00000014525	AR	0.607919	5.38786	0.00143243	0.0941902	0.0010087	0.137246
ENSOARG00000009132	CHAMP1	1.027	3.40089	0.000442466	0.0544233	0.00103395	0.139447	Yes
ENSOARG00000009391	TAPBP	0.553899	5.29736	0.000364558	0.0501465	0.00105215	0.140668
ENSOARG00000018689	NUP93	-0.444962	6.10401	0.000449208	0.0545492	0.00107308	0.14176
ENSOARG00000012271	C6orf136	0.808228	3.57391	0.000620114	0.0639883	0.00110322	0.143745
ENSOARG00000018306	ARHGAP17	0.682228	4.10741	0.000382337	0.0501465	0.00111741	0.144372
ENSOARG00000000544	ELF3	-0.528612	6.36337	0.00143761	0.0941902	0.00113072	0.144874
ENSOARG00000006774	CSNK2B	0.649351	5.45766	0.0003855	0.0501465	0.00115146	0.145113
ENSOARG00000006361	FGD1	1.04084	2.69759	0.00078813	0.0743942	0.001164	0.1455
ENSOARG00000008207	SETD1A	0.666315	3.29958	0.000435823	0.0540385	0.00117596	0.14581
ENSOARG00000012555	NTSR1	-2.6462	-1.02023	0.000288203	0.0436984	0.00119369	0.146824
ENSOARG00000000964	ZNF358	1.00139	2.93509	0.000431323	0.0539153	0.00123698	0.150371	Yes
ENSOARG00000009688	RERE	0.472072	4.64921	0.000587777	0.0621695	0.00124209	0.150371
ENSOARG00000016190	ZNF750	0.863333	5.54784	0.00119792	0.0860655	0.00127576	0.152053	Yes
ENSOARG00000003358	TRERF1	0.605774	4.62161	0.000700332	0.0694684	0.00126844	0.152053
ENSOARG00000012141	ATXN1	0.629428	3.95968	0.000504918	0.057471	0.00134143	0.153914	Yes
ENSOARG00000015356	ELF4	0.88475	3.00383	0.000846615	0.077022	0.00131719	0.153914
ENSOARG00000012480	EP400	0.529557	5.65635	0.00048263	0.0561686	0.00134076	0.153914
ENSOARG00000006453	SRRM1	0.550913	5.71435	0.000643507	0.0650916	0.00137953	0.154937
ENSOARG00000006459	SEC24B	0.4638	5.84259	0.000956306	0.0807869	0.00138058	0.154937
ENSOARG00000020233	HEG1	0.595379	4.67375	0.000500062	0.0573765	0.00141358	0.157492
ENSOARG00000019040	MAPRE3	0.987603	3.16196	0.00118312	0.0859192	0.00144086	0.158238	Yes
ENSOARG00000002814		0.573602	4.78667	0.000514791	0.057773	0.00156826	0.171007
ENSOARG00000009814	ZMIZ1	0.850244	3.09737	0.001102	0.0851417	0.00159127	0.171101	Yes
ENSOARG00000012664	RNF10	0.416861	6.97264	0.000508362	0.057471	0.00159138	0.171101	Yes
ENSOARG00000001262	BCL2L1	0.47593	4.80338	0.000775453	0.0743942	0.00168042	0.17942
ENSOARG00000002170	UBAP2L	0.534084	6.23559	0.000883133	0.0780355	0.00170864	0.181175
ENSOARG00000010365	NCOA6	0.650074	5.74918	0.00124113	0.0875336	0.00175505	0.182076	Yes
ENSOARG00000011742	HIPK2	1.02555	3.71981	0.00134178	0.0912828	0.00179346	0.182076	Yes
ENSOARG00000016130	APC	0.557757	6.6548	0.000854197	0.0772546	0.00174418	0.182076	Yes
ENSOARG00000019410	SUPT7L	0.918204	2.48256	0.00115911	0.0859192	0.00177499	0.182076	Yes
ENSOARG00000018183		0.864113	2.46003	0.00118458	0.0859192	0.00180254	0.182076
ENSOARG00000012255	TET3	0.639123	5.72267	0.000892886	0.0782101	0.00181103	0.182076
ENSOARG00000002389	FOXJ2	0.782177	3.91297	0.000794252	0.0744611	0.00181315	0.182076
ENSOARG00000020735	ZNF609	0.492707	5.72865	0.00118587	0.0859192	0.00181688	0.182076
ENSOARG00000008827	NCSTN	0.64388	5.92213	0.00108695	0.0844035	0.0018334	0.182076
ENSOARG00000005048	RNF214	0.571526	4.50189	0.000565193	0.0604485	0.00183556	0.182076
ENSOARG00000001486	GATAD2B	0.626254	5.25024	0.000843702	0.077022	0.00193016	0.183828	Yes
ENSOARG00000005742	APEX2	0.788177	3.71889	0.00139344	0.0931482	0.00189267	0.183828
ENSOARG00000005582	C5	4.72112	-1.06089	0.00111087	0.0853981	0.00189406	0.183828
ENSOARG00000008050	PAX9	0.553544	6.55919	0.000292443	0.0436984	0.00190186	0.183828
ENSOARG00000016108	LZTS2	0.735585	4.06829	9.55866e-05	0.0222967	0.00191304	0.183828
ENSOARG00000004564	ZNF664	0.414549	5.38556	0.000628384	0.0644094	0.00192211	0.183828
ENSOARG00000012352	TCF7L2	0.883883	2.06441	0.00136025	0.0913269	0.00193692	0.183828
ENSOARG00000006030	AKNA	0.923271	2.93825	0.00102827	0.081862	0.00199434	0.186969
ENSOARG00000018552		0.683585	4.08764	0.00131033	0.0899389	0.00213784	0.198008
ENSOARG00000017349		1.09372	2.64773	0.00117507	0.0859192	0.00221034	0.200335
ENSOARG00000014629	CUX1	0.412087	6.87647	0.000355013	0.0496212	0.00221116	0.200335
ENSOARG00000006977	SETD5	0.459903	7.06008	0.000970787	0.0809335	0.00221508	0.200335
ENSOARG00000014337	DPF2	0.705191	4.23696	0.000969269	0.0809335	0.00229492	0.203956	Yes
ENSOARG00000010651	RAB5B	0.461315	5.22579	0.000332004	0.0486148	0.00228419	0.203956
ENSOARG00000006849	SF3A1	0.515184	5.08755	0.000292744	0.0436984	0.00228987	0.203956
ENSOARG00000013691	ZBTB4	0.710474	3.67957	0.000697869	0.0694684	0.00233323	0.204991
ENSOARG00000007180	SRCAP	0.522348	6.28199	0.00122199	0.0869822	0.00235682	0.205887
ENSOARG00000000890		0.677328	4.27658	0.00144578	0.0941902	0.00241927	0.208967
ENSOARG00000008086	SLC25A39	0.583907	5.85819	0.00100368	0.0812192	0.00249536	0.214336
ENSOARG00000008032		0.754412	3.35227	0.000379783	0.0501465	0.00255591	0.217149
ENSOARG00000001352	SMG7	0.441734	5.50227	0.000602787	0.0630466	0.00255635	0.217149
ENSOARG00000013868	ADNP	0.450524	5.53115	0.000999104	0.0812192	0.00258545	0.21722
ENSOARG00000002079	SOX13	0.651003	4.52059	0.000953012	0.0807869	0.00261638	0.218067
ENSOARG00000009544	B4GALT1	0.718084	3.21873	0.000346916	0.0493874	0.00262389	0.218067
ENSOARG00000000636	DIAPH1	0.514631	5.95865	0.000218075	0.0360527	0.00266296	0.219086
ENSOARG00000016819	POU2F3	0.696447	3.9895	0.000247622	0.0392494	0.00266466	0.219086
ENSOARG00000005974	MEF2D	0.739553	3.73542	0.00155123	0.0997914	0.00269625	0.220504
ENSOARG00000014382	ANAPC1	0.476426	5.35493	0.00122767	0.0869833	0.00277219	0.221992
ENSOARG00000007443	IRF2	0.705985	3.53002	0.0011685	0.0859192	0.00282725	0.224895
ENSOARG00000012920	PRRC2C	0.490017	8.16647	0.000913587	0.0789123	0.00289002	0.226704
ENSOARG00000016652	PCNXL3	0.43871	5.62123	0.00108206	0.0844035	0.00298966	0.22983
ENSOARG00000000357	NCOR2	0.489915	5.68293	0.000866737	0.0774772	0.00308094	0.233136
ENSOARG00000001632	STIM1	0.669684	4.39232	0.000388126	0.0501465	0.00317401	0.233863	Yes
ENSOARG00000003226		0.550676	3.68819	0.00116881	0.0859192	0.00316413	0.233863
ENSOARG00000007213	ZNF462	0.545093	5.29196	0.0011903	0.0859192	0.00326153	0.235427	Yes
ENSOARG00000009535	NFIX	0.643423	4.25511	0.000528823	0.0584591	0.00338349	0.239729
ENSOARG00000009390	UBAP2	0.453976	5.95734	0.000818335	0.0757946	0.00368344	0.240338	Yes
ENSOARG00000010675	PRDM2	0.544746	5.2364	0.00135534	0.0913269	0.00357478	0.240338	Yes
ENSOARG00000018034	ZYX	0.782945	5.984	1.89984e-05	0.00914005	0.00349335	0.240338
ENSOARG00000014177	DOT1L	0.42543	5.40459	0.000989415	0.0811429	0.00350507	0.240338
ENSOARG00000002932	ADCY9	0.643552	5.05591	4.59304e-05	0.0155859	0.00361514	0.240338
ENSOARG00000004448	ASH1L	0.469576	7.78843	0.00116978	0.0859192	0.00363041	0.240338
ENSOARG00000002867		1.06216	4.77476	5.08908e-06	0.00426814	0.00364448	0.240338
ENSOARG00000003681	ZBTB7C	0.549203	5.32806	0.000828906	0.0763139	0.00368196	0.240338
ENSOARG00000005390	TMEM184A	-0.446296	5.8694	0.000396034	0.0507419	0.00369978	0.240338
ENSOARG00000013748	HSPB1	0.595238	7.82178	0.00133934	0.0912828	0.00387443	0.242314	Yes
ENSOARG00000019961	PRSS35	-0.868681	6.02768	0.00128197	0.088785	0.00383331	0.242314
ENSOARG00000012552	OSTF1	-0.429747	6.51836	0.00104659	0.0820982	0.00387943	0.242314
ENSOARG00000019643	CHD8	0.371876	6.57295	0.00125422	0.0879632	0.00388842	0.242314
ENSOARG00000006033	FAM198B	-0.652069	4.27404	0.000413532	0.052546	0.00389792	0.242314
ENSOARG00000020839	RNF111	0.526063	4.84666	0.00144552	0.0941902	0.00400576	0.244789
ENSOARG00000008407	BAZ2A	0.478734	6.73408	0.00135376	0.0913269	0.00401215	0.244789
ENSOARG00000000230	SKI	0.593714	5.33688	0.000911205	0.0789123	0.00426563	0.255971
ENSOARG00000020627	SOS2	0.400822	5.36338	0.00102705	0.081862	0.00432065	0.257481
ENSOARG00000017016	KRT6-B	-0.789741	10.3943	0.00146106	0.0947842	0.00435308	0.257949
ENSOARG00000014417	PROSER2	-0.949805	4.43064	0.00142621	0.0941902	0.00446605	0.257949
ENSOARG00000018848	TXN2	0.40361	6.31947	0.000788652	0.0743942	0.00466718	0.262863
ENSOARG00000010995		0.668891	4.95936	0.00115827	0.0859192	0.00504963	0.276365
ENSOARG00000017907	ZBTB39	0.929103	2.92425	0.00112451	0.0859192	0.00512463	0.277366
ENSOARG00000000491	SRRM2	0.476052	8.89089	0.00116721	0.0859192	0.00535547	0.284352
ENSOARG00000000862		1.17268	2.76789	0.000566152	0.0604485	0.00548512	0.288425	Yes
ENSOARG00000016951	KRT13	-0.964035	10.5098	0.00142722	0.0941902	0.00550988	0.288425
ENSOARG00000008797	CMIP	0.438152	5.13552	0.000475864	0.0560303	0.00621096	0.31516
ENSOARG00000015404	MAP2K4	0.575577	3.91199	0.00125866	0.0879632	0.00625619	0.315341
ENSOARG00000005763	SLC25A23	0.860752	3.44848	0.000376547	0.0501465	0.00687733	0.33214
ENSOARG00000001970	FBXO30	0.5163	4.66832	0.00153777	0.0993412	0.00700599	0.33214
ENSOARG00000002045	NR3C1	0.498736	5.73703	0.00127051	0.0883898	0.00794823	0.353191
ENSOARG00000020846	ZNF362	1.64867	0.508043	0.00130612	0.0899389	0.00825663	0.358338
ENSOARG00000012638	BAZ1B	0.37085	6.39059	0.00101331	0.081569	0.0083797	0.36089
ENSOARG00000011122	CLEC3B	-0.428769	5.22367	0.000806488	0.07515	0.00849061	0.363677
ENSOARG00000003943	GLTSCR1L	0.657663	4.06248	0.000788699	0.0743942	0.00912281	0.376957	Yes
ENSOARG00000018651		0.675914	3.3732	0.000864912	0.0774772	0.0122838	0.419695
ENSOARG00000019619	ZBTB20	0.864004	3.87742	0.000386273	0.0501465	0.012807	0.430014
ENSOARG00000008677	KAT6B	0.649981	5.99246	0.00122145	0.0869822	0.0129297	0.431397	Yes
ENSOARG00000020727	RBPMS2	0.795105	4.10097	0.000678062	0.0681386	0.0162266	0.480701
ENSOARG00000005308	PDK2	0.806278	3.87333	0.000928377	0.0797419	0.0259469	0.567473
ENSOARG00000019446	TNS1	0.931019	8.72953	0.000425916	0.0536759	0.0281524	0.591317
ENSOARG00000007419	ABL1	0.654974	5.45048	0.000992186	0.0811429	0.0298366	0.597841
ENSOARG00000010519	OLFML2B	0.908615	3.97635	0.000608052	0.0631675	0.0361432	0.6225	Yes
ENSOARG00000020110	SOX5	0.88118	3.38738	0.000561261	0.0604485	0.0432006	0.660526	Yes
ENSOARG00000014059	BNC2	0.639563	5.9085	0.000370896	0.0501465	0.0459173	0.66708	Yes
ENSOARG00000018194	ABI3BP	0.692155	5.46864	0.000977551	0.0809335	0.044664	0.66708
ENSOARG00000005188	MAP1B	0.722755	5.53923	0.00010493	0.0235137	0.0472599	0.669177
ENSOARG00000016790	COL14A1	-0.499322	6.47857	0.000979098	0.0809335	0.0631024	0.725351
ENSOARG00000006557	AKAP6	0.697865	6.19209	0.000388031	0.0501465	0.0640504	0.726235	Yes
ENSOARG00000010288	MAP1A	0.675973	7.2244	8.2817e-05	0.0206581	0.0919785	0.805126
ENSOARG00000009163	KCNMA1	0.644405	5.7425	0.000277013	0.0425908	0.124032	0.839234
ENSOARG00000021076	SAMD4A	0.543507	4.96819	0.00117535	0.0859192	0.125386	0.841429
ENSOARG00000013187	NEXN	0.673385	6.17375	0.000222002	0.0363115	0.131414	0.8461
ENSOARG00000020484	LPP		7.45379	0.00103825	0.081862	0.210721	0.895231
Foot notes:
mrt.s.l.muscle.exp.adjusted.logFC: gene expression log fold change (logFC) between animals of short (s, 10 shortest) and animals of long (l, 10 longest) mean retention time (mrt), adjusting mean muscle gene expression (fitted as a covariate).
mrt.s.l.muscle.exp.adjusted.logCPM: gene expression log fold count per million (logCPM) between animals of short (s, 10 shortest) and animals of long (l, 10 longest) mean retention time (mrt), adjusting mean muscle gene expression (fitted as a covariate).
mrt.s.l.muscle.exp.adjusted.exp.Pvalue: differential gene expression P value(Pvalue) between animals of short (s, 10 shortest) and animals of long (l, 10 longest) mean retention time (mrt), adjusting mean muscle gene expression (fitted as a covariate).
mrt.s.l.muscle.exp.adjusted.FDR: differential gene expression false discovery rates (FDR) between animals of short (s, 10 shortest) and animals of long (l, 10 longest) mean retention time (mrt), adjusting mean muscle gene expression (fitted as a covariate).
mrt.s.l.muscle.depth.adjusted.Pvalue: Pvalue: differential gene expression P value(Pvalue) between animals of short (s, 10 shortest) and animals of long (l, 10 longest) mean retention time (mrt), adjusting rumen muscle depth (fitted as a covariate).
mrt.s.l.muscle.depth.adjusted.FDR: differential gene expression false discovery rates (FDR) between animals of short (s, 10 shortest) and animals of long (l, 10 longest) mean retention time (mrt), adjusting rumen muscle depth (fitted as a covariate).
top200.neg.cor.mrt.yield: if this gene is within top 200 genes negatively correlated with both MRT in AUS data and CH4 yield in AUS and NZ data (Figure 7A).
