# Supplementary material for: Across-Experiment Transcriptomics of Sheep Rumen Identifies Expression of Lipid/Oxo-Acid Metabolism and Muscle Cell Junction Genes Associated With Variation in Methane-Related Phenotypes
Source: Front Genet. 2018 Aug 20;9:330. doi: 10.3389/fgene.2018.00330 (PMC6109778; doi:10.3389/fgene.2018.00330)
Supplement: TABLE S7 — Prioritized 41 rumen muscle gene candidates associated with MRT in the AUS experiment. [file Table_7.XLSX]

## Sheet: Table S7 41 genes
Gene.ID	ensembl.gene.name	mrt.s.l.muscle.adjusted.PValue	mrt.s.l.muscle.adjusted.FDR	muscle.adjusted.cor.mrt	muscle.adjusted.cor.p.mrt	raw.cor.comb.yield	raw.p.comb.yield	enrichments.top.200.correlated.AUS.NZ.yield
ENSOARG00000003139	SIK3	4.15231e-09	6.38418e-05	-0.190044	0.139013	-0.221831	0.0400992	no.enrichment
ENSOARG00000003007		2.92417e-07	0.000642272	-0.193635	0.131563	-0.331714	0.00180837	no.enrichment
ENSOARG00000021177	ZFP36L1	2.53023e-06	0.00319425	-0.165391	0.198914	-0.203003	0.0608482	no.enrichment
ENSOARG00000002867		5.08908e-06	0.00426814	-0.253838	0.0465051	-0.221928	0.04001	no.enrichment
ENSOARG00000011563	RNF38	6.82492e-06	0.00499682	-0.331354	0.00851945	-0.198201	0.0673483	no.enrichment
ENSOARG00000005783	MAPRE2	1.33648e-05	0.00800299	-0.207961	0.104814	-0.301644	0.00476576	Microtubule cytoskeleton 2.4E-3
ENSOARG00000012667	NFIC	1.68591e-05	0.00905955	-0.143525	0.265756	-0.218974	0.0428033	no.enrichment
ENSOARG00000006476	PRKACA	2.43746e-05	0.0101287	-0.184772	0.150519	-0.20103	0.0634547	no.enrichment
ENSOARG00000003669	ZFHX3	6.06428e-05	0.0172663	-0.143978	0.264235	-0.234367	0.0298577	no.enrichment
ENSOARG00000017581	KDM6B	7.11712e-05	0.0186795	-0.179508	0.162699	-0.186678	0.085248	no.enrichment
ENSOARG00000012358		8.66489e-05	0.020816	-0.145353	0.259652	-0.266385	0.0131686	no.enrichment
ENSOARG00000006405	UBE4B	0.000113677	0.0239422	-0.143185	0.2669	-0.329296	0.00196207	no.enrichment
ENSOARG00000020805	RPRD2	0.000144316	0.0273558	-0.156071	0.225767	-0.24391	0.0236278	no.enrichment
ENSOARG00000020885	RFX7	0.000185611	0.0324292	-0.198906	0.121178	-0.371316	0.000431913	no.enrichment
ENSOARG00000012448	ZNF469	0.000188319	0.0325326	-0.243306	0.0567084	-0.356061	0.00076643	no.enrichment
ENSOARG00000007513	SYNPO	0.000191383	0.0326946	-0.204053	0.111653	-0.292278	0.00631977	Cytoskeletal part 4.7E-3
ENSOARG00000013187	NEXN	0.000222002	0.0363115	-0.270728	0.0333161	-0.261207	0.0151314	no.enrichment
ENSOARG00000009183	WBP2	0.000260562	0.040879	-0.221198	0.0840345	-0.196081	0.0703926	no.enrichment
ENSOARG00000001632	STIM1	0.000388126	0.0501465	-0.141906	0.27124	-0.322937	0.00242405	no.enrichment
ENSOARG00000008032		0.000379783	0.0501465	-0.166586	0.195643	-0.257873	0.0165246	no.enrichment
ENSOARG00000014059	BNC2	0.000370896	0.0501465	-0.258931	0.0421405	-0.276947	0.00983934	no.enrichment
ENSOARG00000019619	ZBTB20	0.000386273	0.0501465	-0.275941	0.0299399	-0.199019	0.0662038	no.enrichment
ENSOARG00000006557	AKAP6	0.000388031	0.0501465	-0.286946	0.0237459	-0.299244	0.00512751	no.enrichment
ENSOARG00000019446	TNS1	0.000425916	0.0536759	-0.297341	0.0189269	-0.178858	0.0994131	no.enrichment
ENSOARG00000000964	ZNF358	0.000431323	0.0539153	-0.189929	0.139257	-0.267859	0.012652	no.enrichment
ENSOARG00000020233	HEG1	0.000500062	0.0573765	-0.188887	0.141481	-0.247047	0.0218384	no.enrichment
ENSOARG00000000862		0.000566152	0.0604485	-0.256645	0.0440557	-0.295897	0.00567291	no.enrichment
ENSOARG00000020110	SOX5	0.000561261	0.0604485	-0.316463	0.0122143	-0.308087	0.00390395	no.enrichment
ENSOARG00000010519	OLFML2B	0.000608052	0.0631675	-0.326693	0.00955399	-0.302428	0.00465249	no.enrichment
ENSOARG00000020727	RBPMS2	0.000678062	0.0681386	-0.32549	0.00983825	-0.21983	0.0419775	no.enrichment
ENSOARG00000019528		0.00074781	0.0727695	-0.227948	0.0747687	-0.246245	0.0222847	no.enrichment
ENSOARG00000003943	GLTSCR1L	0.000788699	0.0743942	-0.16113	0.210893	-0.264379	0.0139011	no.enrichment
ENSOARG00000002389	FOXJ2	0.000794252	0.0744611	-0.155501	0.227488	-0.255827	0.0174337	no.enrichment
ENSOARG00000005308	PDK2	0.000928377	0.0797419	-0.237409	0.0631721	-0.191819	0.0768442	no.enrichment
ENSOARG00000018194	ABI3BP	0.000977551	0.0809335	-0.236954	0.0636942	-0.180473	0.0963453	no.enrichment
ENSOARG00000009814	ZMIZ1	0.001102	0.0851417	-0.152993	0.235165	-0.27264	0.0110956	no.enrichment
ENSOARG00000019410	SUPT7L	0.00115911	0.0859192	-0.147226	0.253494	-0.271732	0.0113778	no.enrichment
ENSOARG00000021076	SAMD4A	0.00117535	0.0859192	-0.165421	0.19883	-0.301442	0.0047953	no.enrichment
ENSOARG00000017907	ZBTB39	0.00112451	0.0859192	-0.249797	0.0502256	-0.222401	0.0395772	no.enrichment
ENSOARG00000002045	NR3C1	0.00127051	0.0883898	-0.142705	0.268524	-0.242435	0.0245113	no.enrichment
ENSOARG00000020846	ZNF362	0.00130612	0.0899389	-0.413399	0.000839004	-0.23858	0.0269545	no.enrichment
Foot notes:
mrt.s.l.muscle.adjusted.Pvalue: differential gene expression P value(Pvalue) between animals of short (s, 10 shortest) and animals of long (l, 10 longest) mean retention time (mrt), adjusting mean muscle gene expression (fitted as a covariate).
mrt.s.l.muscle.adjusted.FDR: differential gene expression false discovery rates (FDR) between animals of short (s, 10 shortest) and animals of long (l, 10 longest) mean retention time (mrt), adjusting mean muscle gene expression (fitted as a covariate).
muscle.adjusted.cor.mrt: correlation coefficients of gene expression adjusted for mean muscle expression with MRT.
muscle.adjusted.cor.p.mrt: correlation p values of gene expression adjusted for mean muscle expression with MRT.
raw.cor.comb.yield: correlation coefficients of gene expression with combined CH4 yield data from AUS and NZ experiments.
raw.p.comb.yield: correlation p values of gene expression with combined CH4 yield data from AUS and NZ experiments.
enrichments.top.200.correlated.AUS.NZ.yield: the DAVID enrichment terms (Benjamini-Hochberg adjusted p value <0.05) with which this gene was assgiend to if selecting top 200 genes negatively correlated AUS and NZ CH4 yield, corresponds to Figure 7A.
